# Supplementary material for: Hidden vulnerability of US Atlantic coast to sea-level rise due to vertical land motion
Source: Nat Commun. 2023 Apr 11;14:2038. doi: 10.1038/s41467-023-37853-7 (PMC10090057; doi:10.1038/s41467-023-37853-7)
Supplement: Supplementary file 3 — Source Data [file 41467_2023_37853_MOESM3_ESM.xlsx]

## Sheet: fig1
Station ID	Station Name	Latitude	Longitude	1980	1981	1982	1983	1984	1985	1986	1987	1988	1989	1990	1991	1992	1993	1994	1995	1996	1997	1998	1999	2000	2001	2002	2003	2004	2005	2006	2007	2008	2009	2010	2011	2012	2013	2014	2015	2016	2017	2018	2019	2020	2021
8413320	Bar Harbor, ME	44.3922	-68.2043	2	5	1	2	2	2	2	3	0	0	1	3	1	8	7	11	2	3	0	0	0	0	4	5	2	9	3	5	5	5	19	14	10	11	4	6	16	11	14	8	14	4
8443970	Boston, MA	42.3539	-71.0503	1	4	1	2	3	1	4	2	1	0	1	2	4	5	3	7	3	3	4	0	5	2	2	5	3	10	5	6	4	9	21	19	12	14	6	6	16	15	25	7	11	4
8454000	Providence, RI	41.8071	-71.4012	5	0	0	1	1	2	1	2	1	1	1	3	4	1	0	1	6	8	2	4	1	1	2	4	0	3	4	5	2	2	10	11	10	4	3	4	6	9	11	6	8	3
8518750	The Battery, NY	40.7006	-74.0142	3	1	0	4	1	2	1	1	1	2	2	2	6	4	2	2	6	1	5	1	2	0	2	7	2	7	5	6	5	9	9	14	8	5	7	4	10	14	16	9	11	7
8534720	Atlantic City, NJ	39.355	-74.4183	2	3	1	2	1	3	3	2	0	1	1	5	9	11	1	2	8	6	5	1	3	3	2	8	1	5	6	4	7	13	8	12	8	5	8	6	11	15	18	9	10	4
8557380	Lewes, DE	38.7828	-75.1192	1	3	0	5	1	2	1	3	0	1	0	3	7	5	2	2	6	4	7	2	4	2	1	6	1	4	7	3	6	12	5	8	6	6	6	5	9	11	14	10	7	4
8573364	Tolchester Beach, MD	39.2134	-76.2445	0	0	0	2	0	0	1	0	0	0	0	0	0	0	0	2	5	0	6	2	1	0	1	2	4	3	4	1	3	5	8	11	7	0	4	4	5	4	13	12	13	0
8638610	Sewells Point, VA	36.9467	-76.33	0	4	2	5	0	2	2	4	4	3	1	3	7	5	3	2	2	6	12	7	5	2	1	7	3	4	7	2	8	14	6	6	4	10	9	10	13	12	14	13	14	2
8651370	Duck, NC	36.1833	-75.7467	0	5	1	3	3	1	0	2	2	3	1	5	4	5	0	2	3	9	5	6	4	5	1	5	3	6	4	6	7	16	5	4	7	5	7	8	10	9	9	8	9	4
8665530	Charleston, SC	32.7808	-79.9236	0	3	1	0	1	0	2	1	0	1	0	0	0	1	3	0	1	0	0	3	1	2	2	0	0	0	0	3	1	4	1	0	10	0	0	10	6	3	5	14	14	0
8670870	Fort Pulaski, GA	32.0367	-80.9017	0	3	0	1	1	0	2	1	0	0	0	0	1	3	2	3	0	0	2	5	0	3	3	1	0	1	0	4	1	4	1	0	9	0	0	10	12	3	5	15	12	0

## Sheet: fig2
Longitude	Latitude	GNSS Up (cm/year)	InSAR dz
-72.837	41.8	-0.16231	-0.10295		The VLM data and subsidence data can be obtained from https://doi.org/10.7294/19350959.
-73.418	41.497	-0.14611	-0.1295
-73.507	41.066	-0.13726	-0.13044
-72.668	41.289	-0.21147	-0.052802
-72.912	41.298	-0.14736	-0.067563
-75.539	39.187	-0.29632	-0.27606
-75.203	38.61	-0.27034	-0.21639
-76.556	36.958	-0.22576	-0.22027
-76.827	39.022	-0.158	-0.17281
-76.13	38.589	-0.29368	0.27613
-70.061	41.263	-0.083429	-0.17356
-79.343	33.482	0.063903	-0.064732
-75.988	39.569	-0.24655	-0.15922
-75.848	37.528	-0.27034	-0.44744
-75.96	36.789	-0.26497	-0.2386
-71.049	42.272	-0.062237	-0.040585
-70.655	41.939	-0.13561	-0.16246
-76.633	38.311	-0.26019	-0.19276
-76.672	34.719	-0.1513	-0.2175
-75.564	35.846	-0.24334	-0.25674
-77.875	34.345	-0.13004	-0.13338
-76.474	35.916	-0.21208	-0.13667
-76.258	36.341	-0.22771	-0.23719
-78.39	33.983	-0.15031	-0.11679
-74.483	40.796	-0.15378	-0.15239
-74.037	40.209	-0.17045	-0.18785
-74.026	41.495	-0.041349	-0.11332
-72.714	40.923	-0.13163	-0.13759
-81.109	29.298	-0.16631	-0.010853
-81.09	32.079	-0.12493	-0.17349
-80.738	32.216	-0.11663	-0.27126
-81.094	32.86	-0.19712	0.013259
-73.097	40.784	-0.10645	-0.13169
-80.545	28.46	-0.16299	NaN
-75.743	39.677	-0.27352	NaN
-70.541	41.62	-0.12235	NaN
-77.939	33.961	-0.1513	NaN
-74.901	40.502	-0.17761	NaN
-74.925	40.907	-0.16569	NaN
-76.023	37.267	-0.291	NaN
-80.319	25.825	-0.15711	NaN

## Sheet: fig3
IPCC VLM Projection; Sea Level Change (mm)	Tide Gauge Sation	Longitude	Latitude	Percentile	2020	2030	2040	2050	2060	2070	2080	2090	2100
				5th	13	22	31	39	48	57	66	74	83
	Boston, MA	-71.0503	42.3539	50th	16	27	38	49	60	71	82	93	104
				95th	20	33	46	59	72	85	98	111	124
				5th	18	29	41	53	64	76	88	99	111
	Woods Hole, MA	-70.6711	41.5236	50th	21	35	49	63	77	91	105	119	133
				95th	24	41	57	73	90	106	122	139	155
				5th	13	22	30	39	48	57	65	74	83
	Bridgeport, CT	-73.1817	41.1733	50th	17	29	40	52	63	75	86	98	109
				95th	21	36	50	64	79	93	107	122	136
				5th	33	56	78	100	123	145	167	189	212
	Atlantic City, NJ	-74.4183	39.355	50th	36	60	84	108	133	157	181	205	229
				95th	39	65	91	117	142	168	194	220	246
				5th	27	45	63	81	99	117	135	154	172
	Cape May, NJ	-74.9597	38.9678	50th	30	50	71	91	111	131	152	172	192
				95th	34	56	78	101	123	145	168	190	212
				5th	30	49	69	89	108	128	148	167	187
	Lewes, DE	-75.1192	38.7828	50th	34	56	79	101	124	146	169	191	214
				95th	38	63	89	114	139	164	190	215	240
				5th	40	66	92	119	145	171	198	224	250
	Sewells Point, VA	-76.33	36.9467	50th	43	71	100	128	157	185	214	242	271
				95th	46	77	107	138	169	199	230	260	291
				5th	19	31	44	56	68	81	93	106	118
	Beaufort, NC	-76.67	34.72	50th	25	41	57	74	90	107	123	139	156
				95th	31	51	71	92	112	132	153	173	193
				5th	11	19	27	34	42	49	57	65	72
	Wilmington, NC	-77.9536	34.2275	50th	16	26	36	47	57	68	78	88	99
				95th	20	33	46	59	73	86	99	112	125
				5th	21	35	50	64	78	92	106	121	135
	Charleston I, SC	-79.9236	32.7808	50th	25	41	58	74	91	107	124	140	157
				95th	28	47	66	85	103	122	141	160	179
				5th	3	5	7	9	12	14	16	18	20
	Trident Pier, FL	-80.593	28.413	50th	12	19	27	35	42	50	58	65	73
				95th	20	33	47	60	73	86	100	113	126
				5th	10	16	23	29	36	42	49	55	62
	Miami Beach, FL	-80.1317	25.7683	50th	16	26	37	48	58	69	80	90	101
				95th	22	37	51	66	81	96	110	125	140
InSAR VLM Projection; Sea Level Change (mm)	Tide Gauge Sation	Latitude	Longitude	Percentile	2020	2030	2040	2050	2060	2070	2080	2090	2100
				-2SD	11.713	20.722	29.732	38.741	47.751	56.761	65.77	74.78	83.79
	Boston, MA	-71.0503	42.3539	Median	13.23	23.408	33.585	43.762	53.94	64.117	74.294	84.471	94.649
				+2SD	14.748	26.093	37.438	48.783	60.128	71.473	82.818	94.163	105.51
				-2SD	25.599	45.291	64.983	84.675	104.37	124.06	143.75	163.44	183.13
	Woods Hole, MA	-70.6711	41.5236	Median	26.229	46.405	66.582	86.758	106.93	127.11	147.29	167.46	187.64
				+2SD	26.859	47.519	68.18	88.841	109.5	130.16	150.82	171.48	192.14
				-2SD	14.292	25.286	36.279	47.273	58.267	69.261	80.254	91.248	102.24
	Bridgeport, CT	-73.1817	41.1733	Median	15.203	26.898	38.593	50.288	61.983	73.678	85.372	97.067	108.76
				+2SD	16.115	28.511	40.907	53.303	65.699	78.095	90.491	102.89	115.28
				-2SD	38.117	67.438	96.759	126.08	155.4	184.72	214.04	243.36	272.68
	Atlantic City, NJ	-74.4183	39.355	Median	40.373	71.429	102.48	133.54	164.6	195.65	226.71	257.77	288.82
				+2SD	42.629	75.42	108.21	141	173.79	206.58	239.38	272.17	304.96
				-2SD	41.859	74.058	106.26	138.46	170.65	202.85	235.05	267.25	299.45
	Cape May, NJ	-74.9597	38.9678	Median	46.012	81.406	116.8	152.19	187.59	222.98	258.38	293.77	329.17
				+2SD	50.166	88.755	127.34	165.93	204.52	243.11	281.7	320.29	358.88
				-2SD	25.291	44.746	64.2	83.655	103.11	122.56	142.02	161.47	180.93
	Lewes, DE	-75.1192	38.7828	Median	34.907	61.758	88.609	115.46	142.31	169.16	196.01	222.87	249.72
				+2SD	44.523	78.771	113.02	147.27	181.51	215.76	250.01	284.26	318.51
				-2SD	28.182	49.86	71.538	93.217	114.89	136.57	158.25	179.93	201.61
	Sewells Point, VA	-76.33	36.9467	Median	28.468	50.366	72.264	94.162	116.06	137.96	159.86	181.75	203.65
				+2SD	28.754	50.872	72.99	95.108	117.23	139.34	161.46	183.58	205.7
				-2SD	26.592	47.047	67.502	87.958	108.41	128.87	149.32	169.78	190.23
	Beaufort, NC	-76.67	34.72	Median	28.472	50.373	72.274	94.176	116.08	137.98	159.88	181.78	203.68
				+2SD	30.352	53.699	77.046	100.39	123.74	147.09	170.44	193.78	217.13
				-2SD	16.362	28.947	41.533	54.119	66.705	79.29	91.876	104.46	117.05
	Wilmington, NC	-77.9536	34.2275	Median	20.783	36.769	52.756	68.743	84.729	100.72	116.7	132.69	148.68
				+2SD	25.204	44.591	63.979	83.366	102.75	122.14	141.53	160.92	180.3
				-2SD	32.308	57.16	82.012	106.86	131.72	156.57	181.42	206.27	231.13
	Charleston I, SC	-79.9236	32.7808	Median	38.607	68.305	98.003	127.7	157.4	187.1	216.79	246.49	276.19
				+2SD	44.907	79.45	113.99	148.54	183.08	217.62	252.17	286.71	321.25
				-2SD	22.222	39.317	56.411	73.505	90.599	107.69	124.79	141.88	158.98
	Trident Pier, FL	-80.593	28.413	Median	23.674	41.886	60.097	78.308	96.519	114.73	132.94	151.15	169.36
				+2SD	25.126	44.454	63.782	83.111	102.44	121.77	141.09	160.42	179.75
				-2SD	6.4863	11.476	16.465	21.455	26.444	31.434	36.423	41.413	46.402
	Miami Beach, FL	-80.1317	25.7683	Median	11.199	19.813	28.428	37.043	45.657	54.272	62.886	71.501	80.115
				+2SD	15.912	28.151	40.391	52.63	64.87	77.11	89.349	101.59	113.83

## Sheet: fig4
Chesapeake Bay																										GA-SC-NC
Developed			Barren Land			Forest			Shrub/Scrub			Grassland			Pasture/Hay			Cultivated Crops			Wetland					Developed			Barren Land			Forest			Shrub/Scrub			Grassland			Pasture/Hay			Cultivated Crops			Wetland
longitude	latitude	VLM (cm/year)	longitude	latitude	VLM (cm/year)	longitude	latitude	VLM (cm/year)	longitude	latitude	VLM (cm/year)	longitude	latitude	VLM (cm/year)	longitude	latitude	VLM (cm/year)	longitude	latitude	VLM (cm/year)	longitude	latitude	VLM (cm/year)			longitude	latitude	VLM (cm/year)	longitude	latitude	VLM (cm/year)	longitude	latitude	VLM (cm/year)	longitude	latitude	VLM (cm/year)	longitude	latitude	VLM (cm/year)	longitude	latitude	VLM (cm/year)	longitude	latitude	VLM (cm/year)	longitude	latitude	VLM (cm/year)
-76.976	39.463	-0.2383	-76.919	39.316	-0.18382	-76.979	39.465	-0.23945	-76.871	39.053	-0.18144	-76.874	39.294	-0.17615	-76.979	39.451	-0.23722	-76.971	39.446	-0.23368	-76.918	39.233	-0.19233			-81.908	31.544	-0.040547	-81.948	31.459	-0.23403	-81.632	31.274	-0.21666	-81.987	31.537	-0.091225	-81.982	31.534	-0.055683	-81.943	31.369	-0.093217	-81.982	31.557	-0.0873	-81.988	31.529	-0.18613
-76.976	39.453	-0.23655	-76.919	39.311	-0.18525	-76.979	39.463	-0.23916	-76.851	37.444	-0.23513	-76.868	37.439	-0.23313	-76.978	39.453	-0.23704	-76.969	39.446	-0.23296	-76.916	39.501	-0.23855			-81.907	31.216	-0.066193	-81.947	31.459	-0.18055	-81.457	31.637	-0.42331	-81.985	31.537	-0.094094	-81.982	31.532	-0.054575	-81.943	31.367	-0.16799	-81.913	31.366	-0.065465	-81.987	31.541	-0.089217
-76.974	39.455	-0.2363	-76.918	39.316	-0.18629	-76.978	39.468	-0.23965	-76.851	37.359	-0.22386	-76.868	37.423	-0.23301	-76.978	39.451	-0.23677	-76.968	39.446	-0.23215	-76.914	39.319	-0.20879			-81.895	31.556	-0.14703	-81.943	31.461	-0.13791	-81.44	30.11	-0.054917	-81.98	31.499	-0.12454	-81.982	31.531	-0.11111	-81.942	31.367	-0.21385	-81.912	31.357	-0.12531	-81.987	31.521	-0.18812
-76.969	39.45	-0.23351	-76.918	39.311	-0.18294	-76.978	39.465	-0.23905	-76.846	39.42	-0.18273	-76.866	37.439	-0.23349	-76.978	39.448	-0.23624	-76.968	39.44	-0.23111	-76.914	39.226	-0.19088			-81.893	31.556	-0.14537	-81.943	31.459	-0.13776	-81.433	30.17	-0.0073826	-81.98	31.497	-0.1523	-81.982	31.529	-0.097146	-81.942	31.362	-0.12795	-81.893	31.196	-0.057076	-81.985	31.547	-0.087864
-76.968	39.47	-0.23659	-76.914	39.311	-0.19674	-76.976	39.47	-0.23955	-76.833	39.421	-0.18364	-76.866	37.438	-0.23348	-76.978	39.445	-0.23573	-76.966	39.446	-0.23123	-76.908	39.316	-0.17963			-81.892	31.557	-0.14655	-81.888	31.241	-0.089749	-81.31	31.956	-0.27591	-81.978	31.501	-0.11731	-81.982	31.521	-0.17643	-81.935	31.362	-0.17084	-81.888	31.507	-0.20556	-81.985	31.522	-0.16173
-76.968	39.466	-0.23586	-76.913	39.314	-0.19965	-76.976	39.468	-0.23924	-76.833	39.219	-0.1774	-76.866	37.423	-0.23333	-76.976	39.46	-0.2377	-76.966	39.445	-0.23097	-76.874	39.523	-0.22814			-81.887	31.562	-0.14731	-81.807	31.041	-0.0037872	-81.283	32.566	-0.16972	-81.978	31.499	-0.12157	-81.982	31.514	-0.16225	-81.93	31.327	-0.15308	-81.868	31.509	-0.013709	-81.985	31.521	-0.19124
-76.966	39.486	-0.24025	-76.911	39.311	-0.19071	-76.976	39.466	-0.23892	-76.828	39.218	-0.17527	-76.864	37.439	-0.23389	-76.976	39.45	-0.23601	-76.966	39.44	-0.23021	-76.874	39.024	-0.18548			-81.887	31.557	-0.14233	-81.752	31.321	-0.11642	-81.283	32.474	-0.16259	-81.978	31.497	-0.14783	-81.98	31.514	-0.15726	-81.928	31.366	-0.17826	-81.867	31.509	-0.065756	-81.985	31.517	-0.13669
-76.966	39.476	-0.23735	-76.911	39.309	-0.18878	-76.976	39.456	-0.23711	-76.808	39.084	-0.17432	-76.864	37.423	-0.2337	-76.976	39.448	-0.23574	-76.966	39.438	-0.22997	-76.874	39.023	-0.18563			-81.885	31.567	-0.14711	-81.66	31.271	-0.1683	-81.281	32.474	-0.20584	-81.977	31.556	-0.093611	-81.978	31.547	-0.097015	-81.922	31.327	-0.12509	-81.842	31.584	-0.17734	-81.983	31.524	-0.12188
-76.966	39.475	-0.23692	-76.876	39.366	-0.19069	-76.974	39.47	-0.2391	-76.804	37.334	-0.22003	-76.863	37.439	-0.23433	-76.976	39.446	-0.23548	-76.964	39.438	-0.22895	-76.873	39.023	-0.18492			-81.885	31.562	-0.14756	-81.658	31.271	-0.18583	-81.278	32.571	-0.10402	-81.977	31.549	-0.097942	-81.978	31.546	-0.098352	-81.917	31.392	-0.090829	-81.838	31.582	-0.17961	-81.983	31.522	-0.19667
-76.966	39.47	-0.23571	-76.874	39.368	-0.18064	-76.974	39.468	-0.23877	-76.798	39.081	-0.17707	-76.861	37.439	-0.23459	-76.976	39.445	-0.23522	-76.958	39.476	-0.22591	-76.871	39.496	-0.18845			-81.885	31.561	-0.14731	-81.655	30.921	-0.0035163	-81.218	33.037	-0.042026	-81.977	31.499	-0.16466	-81.978	31.534	-0.0048568	-81.917	31.342	-0.196	-81.837	31.582	-0.18101	-81.983	31.512	-0.10982
-76.966	39.468	-0.23533	-76.874	39.366	-0.18083	-76.974	39.465	-0.23812	-76.798	38.809	-0.19718	-76.854	39.505	-0.19473	-76.974	39.461	-0.23749	-76.956	39.376	-0.21729	-76.871	39.495	-0.18789			-81.883	31.559	-0.14395	-81.645	30.914	-0.024628	-81.216	33.037	-0.041565	-81.977	31.497	-0.11464	-81.978	31.532	-0.055177	-81.91	31.416	-0.012372	-81.837	31.581	-0.17996	-81.982	31.512	-0.088234
-76.964	39.486	-0.2394	-76.871	39.38	-0.18723	-76.974	39.43	-0.23251	-76.784	38.784	-0.20198	-76.849	39.398	-0.17077	-76.974	39.46	-0.23719	-76.954	39.376	-0.216	-76.871	39.493	-0.18125			-81.882	31.561	-0.14652	-81.6	31.179	-0.17769	-81.215	32.521	-0.11317	-81.975	31.514	-0.12633	-81.978	31.514	-0.12419	-81.897	31.546	-0.10017	-81.805	31.529	-0.22244	-81.982	31.511	-0.1541
-76.964	39.476	-0.23634	-76.871	39.375	-0.18404	-76.973	39.47	-0.23858	-76.769	38.719	-0.22748	-76.849	37.444	-0.23505	-76.974	39.448	-0.2352	-76.953	39.378	-0.21466	-76.871	39.024	-0.18407			-81.873	31.344	-0.068567	-81.565	31.956	-0.18281	-81.21	32.977	-0.01956	-81.975	31.497	-0.10832	-81.978	31.487	-0.2409	-81.895	31.544	-0.088447	-81.795	31.564	-0.32251	-81.982	31.502	-0.072126
-76.964	39.475	-0.23589	-76.871	39.373	-0.18071	-76.973	39.465	-0.23757	-76.758	37.408	-0.22503	-76.848	37.444	-0.23486	-76.974	39.446	-0.23494	-76.953	39.376	-0.21461	-76.868	37.458	-0.23315			-81.857	31.251	-0.060185	-81.558	31.947	-0.19299	-81.203	32.871	-0.13761	-81.975	31.496	-0.15148	-81.977	31.532	-0.020599	-81.895	31.196	-0.046524	-81.795	31.562	-0.31512	-81.98	31.511	-0.080587
-76.963	39.49	-0.23958	-76.871	39.371	-0.1767	-76.973	39.43	-0.2319	-76.756	37.411	-0.22544	-76.841	39.441	-0.18876	-76.973	39.476	-0.24	-76.953	39.375	-0.21456	-76.864	39.023	-0.18195			-81.857	31.154	-0.0059772	-81.558	31.946	-0.19406	-81.201	32.737	-0.057209	-81.973	31.512	-0.12048	-81.977	31.531	-0.10862	-81.873	31.191	-0.023527	-81.793	31.564	-0.32547	-81.98	31.509	-0.094728
-76.963	39.486	-0.23825	-76.869	39.38	-0.1899	-76.971	39.47	-0.238	-76.754	37.403	-0.22365	-76.841	39.116	-0.17823	-76.973	39.46	-0.23662	-76.953	39.371	-0.21445	-76.863	39.023	-0.18159			-81.852	31.164	-0.02575	-81.557	31.107	-0.074895	-81.19	32.944	-0.018949	-81.972	31.524	-0.14596	-81.977	31.527	-0.065106	-81.867	31.336	-0.073931	-81.792	31.566	-0.26961	-81.978	31.509	-0.044746
-76.963	39.475	-0.23461	-76.868	39.381	-0.18979	-76.971	39.466	-0.2373	-76.753	37.408	-0.2249	-76.834	38.899	-0.1865	-76.973	39.448	-0.23461	-76.951	39.493	-0.23719	-76.863	37.441	-0.23433			-81.818	31.177	-0.064246	-81.52	32.007	-0.067879	-81.166	32.212	-0.16566	-81.97	31.497	-0.26676	-81.977	31.514	-0.12543	-81.867	31.332	-0.080297	-81.792	31.564	-0.33083	-81.978	31.502	-0.10579
-76.963	39.381	-0.22197	-76.868	39.376	-0.18787	-76.971	39.465	-0.23697	-76.753	37.404	-0.22451	-76.831	37.468	-0.23293	-76.973	39.44	-0.23331	-76.951	39.473	-0.22692	-76.861	37.441	-0.23454			-81.783	31.294	-0.12644	-81.518	32.007	-0.13194	-81.16	33.027	-0.056908	-81.968	31.462	-0.1913	-81.977	31.486	-0.33766	-81.867	31.331	-0.054246	-81.792	31.562	-0.37096	-81.977	31.557	-0.09271
-76.961	39.49	-0.23786	-76.866	39.381	-0.18312	-76.971	39.463	-0.23664	-76.751	37.408	-0.22486	-76.831	37.466	-0.23265	-76.971	39.438	-0.23241	-76.951	39.471	-0.22664	-76.859	37.461	-0.23413			-81.782	31.299	-0.13074	-81.517	32.009	-0.060037	-81.136	32.791	-0.069385	-81.967	31.529	-0.079893	-81.975	31.537	-0.10843	-81.867	31.177	-0.035725	-81.79	31.567	-0.25578	-81.977	31.509	-0.12549
-76.961	39.486	-0.23645	-76.864	39.381	-0.1822	-76.971	39.46	-0.236	-76.751	37.406	-0.22474	-76.829	37.468	-0.23226	-76.971	39.435	-0.23192	-76.951	39.47	-0.23938	-76.858	37.394	-0.22898			-81.78	31.304	-0.092232	-81.517	32.007	-0.057904	-81.136	32.789	-0.057485	-81.965	31.516	-0.20929	-81.975	31.507	-0.15187	-81.865	31.336	-0.063451	-81.76	31.551	-0.21905	-81.977	31.502	-0.11799
-76.961	39.476	-0.23331	-76.806	39.158	-0.1783	-76.971	39.458	-0.23569	-76.751	37.404	-0.22463	-76.829	37.466	-0.23191	-76.969	39.436	-0.23143	-76.951	39.468	-0.23231	-76.856	39.131	-0.1805			-81.78	31.297	-0.13296	-81.517	31.824	-0.12311	-81.116	32.487	-0.027427	-81.962	31.556	-0.10815	-81.975	31.491	-0.18873	-81.863	31.467	-0.096337	-81.678	32.479	-0.043787	-81.977	31.482	-0.30651
-76.961	39.47	-0.23169	-76.806	38.861	-0.19497	-76.971	39.456	-0.23538	-76.748	37.418	-0.2271	-76.828	37.259	-0.21736	-76.969	39.435	-0.2312	-76.951	39.38	-0.21318	-76.856	39.023	-0.17952			-81.777	31.207	-0.070493	-81.517	31.139	-0.12629	-81.116	32.486	-0.029559	-81.962	31.554	-0.1099	-81.975	31.489	-0.17027	-81.863	31.304	-0.0055411	-81.677	32.479	-0.049518	-81.977	31.481	-0.31712
-76.961	39.468	-0.23133	-76.804	39.164	-0.17926	-76.971	39.455	-0.23509	-76.746	37.418	-0.227	-76.821	39.308	-0.17542	-76.968	39.436	-0.23063	-76.951	39.375	-0.21309	-76.856	37.394	-0.22743			-81.775	31.207	-0.065805	-81.517	31.137	-0.12886	-81.115	32.487	-0.013903	-81.962	31.541	-0.14416	-81.975	31.487	-0.2253	-81.863	31.301	-0.016529	-81.677	32.477	-0.051402	-81.975	31.509	-0.17511
-76.961	39.42	-0.22437	-76.804	39.161	-0.18037	-76.971	39.428	-0.23101	-76.746	37.416	-0.22631	-76.821	39.306	-0.17445	-76.968	39.435	-0.23039	-76.951	39.373	-0.21306	-76.854	39.179	-0.17644			-81.772	31.229	-0.06521	-81.515	31.826	-0.13398	-81.115	32.486	-0.013152	-81.962	31.521	-0.22697	-81.975	31.486	-0.27569	-81.862	31.467	-0.15485	-81.677	32.471	-0.058695	-81.975	31.502	-0.11185
-76.961	39.411	-0.22355	-76.804	39.158	-0.17863	-76.969	39.48	-0.23972	-76.746	37.414	-0.22565	-76.819	39.308	-0.17682	-76.968	39.426	-0.22927	-76.949	39.491	-0.21747	-76.854	39.131	-0.18154			-81.77	31.229	-0.094241	-81.515	31.824	-0.19106	-81.111	32.524	-0.14395	-81.962	31.519	-0.2209	-81.975	31.484	-0.30856	-81.862	31.304	-0.033416	-81.675	32.489	-0.043544	-81.975	31.501	-0.17248
-76.961	39.388	-0.22153	-76.804	38.863	-0.20832	-76.969	39.478	-0.2393	-76.744	37.418	-0.2269	-76.819	39.306	-0.1753	-76.966	39.43	-0.22882	-76.949	39.473	-0.23009	-76.854	39.039	-0.17708			-81.752	31.272	-0.093487	-81.515	31.139	-0.13339	-81.11	32.524	-0.15641	-81.96	31.556	-0.10963	-81.973	31.554	-0.098237	-81.85	31.281	-0.063641	-81.675	32.482	-0.051619	-81.975	31.476	-0.28233
-76.959	39.481	-0.23153	-76.804	38.861	-0.21073	-76.969	39.476	-0.23889	-76.741	39.033	-0.18224	-76.819	37.259	-0.21571	-76.966	39.426	-0.22839	-76.949	39.471	-0.22674	-76.854	39.023	-0.17886			-81.74	31.301	-0.13891	-81.515	31.137	-0.10768	-81.11	32.479	-0.062219	-81.96	31.554	-0.11152	-81.973	31.532	-0.048826	-81.848	31.574	-0.16607	-81.675	32.479	-0.055457	-81.973	31.557	-0.096115
-76.959	39.47	-0.22934	-76.803	39.163	-0.17825	-76.969	39.465	-0.23628	-76.741	38.656	-0.1867	-76.818	39.428	-0.18146	-76.963	39.443	-0.22849	-76.949	39.468	-0.22191	-76.854	37.394	-0.2275			-81.738	31.301	-0.12444	-81.515	31.136	-0.15058	-81.108	32.484	-0.056684	-81.96	31.521	-0.21647	-81.973	31.527	-0.11142	-81.847	31.461	-0.033862	-81.675	32.477	-0.057321	-81.973	31.511	-0.10123
-76.959	39.411	-0.22227	-76.796	38.853	-0.18639	-76.969	39.463	-0.23595	-76.738	38.649	-0.1722	-76.816	39.43	-0.18289	-76.963	39.441	-0.22825	-76.949	39.466	-0.22805	-76.853	39.181	-0.17512			-81.737	31.299	-0.13096	-81.515	31.134	-0.15601	-81.081	32.554	-0.042929	-81.958	31.552	-0.11558	-81.973	31.507	-0.12799	-81.847	31.459	-0.021441	-81.675	32.472	-0.062711	-81.973	31.509	-0.14983
-76.958	39.483	-0.21156	-76.794	38.853	-0.18542	-76.969	39.46	-0.23529	-76.736	38.649	-0.17318	-76.816	39.428	-0.1817	-76.963	39.428	-0.22651	-76.949	39.38	-0.21152	-76.853	39.129	-0.1834			-81.72	31.156	-0.10873	-81.513	31.826	-0.11991	-81.061	32.834	-0.13356	-81.958	31.477	-0.2486	-81.973	31.491	-0.19638	-81.847	31.281	-0.068224	-81.675	32.471	-0.064464	-81.973	31.502	-0.1741
-76.958	39.48	-0.22575	-76.793	39.013	-0.17221	-76.969	39.423	-0.22963	-76.734	37.504	-0.19965	-76.814	39.42	-0.18259	-76.961	39.493	-0.23956	-76.949	39.375	-0.21151	-76.851	39.236	-0.17377			-81.633	31.139	-0.085827	-81.513	31.139	-0.13297	-81.051	32.504	-0.074959	-81.953	31.561	-0.11034	-81.973	31.489	-0.19487	-81.845	31.461	-0.15263	-81.675	32.469	-0.066201	-81.973	31.501	-0.16604
-76.958	39.473	-0.22596	-76.793	38.853	-0.19181	-76.969	39.42	-0.22922	-76.733	37.504	-0.20007	-76.813	39.42	-0.18198	-76.961	39.441	-0.22688	-76.948	39.493	-0.22598	-76.851	39.226	-0.17634			-81.628	30.866	-0.017864	-81.513	31.137	-0.13506	-81.051	32.169	-0.21733	-81.953	31.546	-0.13821	-81.973	31.487	-0.18671	-81.845	31.281	-0.080919	-81.675	32.467	-0.067922	-81.973	31.476	-0.28808
-76.958	39.471	-0.22594	-76.793	38.851	-0.19071	-76.968	39.478	-0.23861	-76.731	37.506	-0.19941	-76.811	39.42	-0.18266	-76.961	39.431	-0.22564	-76.948	39.476	-0.22611	-76.851	39.224	-0.17561			-81.627	31.411	-0.20935	-81.513	31.136	-0.14642	-81.04	32.964	-0.039023	-81.953	31.544	-0.14535	-81.973	31.486	-0.2264	-81.843	31.281	-0.10449	-81.675	32.466	-0.069624	-81.973	31.474	-0.27297
-76.958	39.408	-0.22059	-76.791	39.013	-0.17205	-76.968	39.471	-0.23697	-76.724	38.513	-0.19941	-76.808	39.164	-0.17462	-76.961	39.39	-0.22167	-76.948	39.471	-0.21879	-76.851	39.223	-0.17614			-81.625	31.161	-0.14022	-81.513	31.134	-0.1457	-81.04	32.441	-0.17781	-81.952	31.559	-0.11301	-81.973	31.484	-0.31807	-81.828	31.582	-0.18744	-81.675	32.464	-0.071307	-81.973	31.469	-0.2808
-76.958	39.4	-0.22001	-76.791	38.854	-0.18636	-76.968	39.465	-0.2355	-76.724	38.441	-0.20548	-76.798	39.029	-0.1733	-76.959	39.441	-0.22526	-76.946	39.505	-0.23957	-76.851	39.024	-0.17737			-81.622	30.866	-0.020969	-81.512	32.014	-0.0040465	-81.031	32.746	-0.20331	-81.952	31.546	-0.14106	-81.972	31.532	-0.068736	-81.823	31.216	-0.081509	-81.675	32.462	-0.072962	-81.972	31.514	-0.21657
-76.956	39.481	-0.21253	-76.791	38.853	-0.18978	-76.968	39.423	-0.22885	-76.719	37.509	-0.20025	-76.798	38.854	-0.18576	-76.959	39.438	-0.22487	-76.946	39.463	-0.22262	-76.851	37.393	-0.22768			-81.618	31.216	-0.2149	-81.512	31.141	-0.12742	-81.02	32.464	-0.28306	-81.952	31.544	-0.14876	-81.972	31.486	-0.23082	-81.81	31.201	-0.08152	-81.673	32.491	-0.047699	-81.972	31.511	-0.12823
-76.956	39.48	-0.20949	-76.791	38.851	-0.19342	-76.968	39.42	-0.22844	-76.718	38.639	-0.17329	-76.796	38.854	-0.1854	-76.959	39.433	-0.22432	-76.946	39.326	-0.20835	-76.848	39.218	-0.17952			-81.617	31.216	-0.22719	-81.512	31.139	-0.13288	-81.02	32.462	-0.32605	-81.95	31.561	-0.11272	-81.972	31.484	-0.30766	-81.807	31.209	-0.056782	-81.673	32.482	-0.057752	-81.972	31.501	-0.19824
-76.956	39.473	-0.22277	-76.789	39.014	-0.17245	-76.966	39.478	-0.23779	-76.716	39.014	-0.17919	-76.791	39.038	-0.1733	-76.959	39.39	-0.22056	-76.944	39.503	-0.23891	-76.848	37.404	-0.22827			-81.615	31.154	-0.1133	-81.512	31.137	-0.13906	-80.988	32.996	-0.017535	-81.95	31.559	-0.11429	-81.97	31.487	-0.19565	-81.805	31.564	-0.22394	-81.673	32.481	-0.059692	-81.972	31.499	-0.20687
-76.956	39.468	-0.22252	-76.784	38.671	-0.19839	-76.966	39.465	-0.23461	-76.699	38.571	-0.19322	-76.789	38.851	-0.19406	-76.959	39.37	-0.21917	-76.944	39.465	-0.23354	-76.848	37.403	-0.22803			-81.612	31.157	-0.1489	-81.512	31.136	-0.14805	-80.988	32.177	-0.23908	-81.95	31.546	-0.14392	-81.97	31.484	-0.33853	-81.805	31.117	-0.043766	-81.673	32.476	-0.065259	-81.972	31.469	-0.26917
-76.956	39.46	-0.2216	-76.783	38.671	-0.1988	-76.966	39.463	-0.23426	-76.696	37.284	-0.21346	-76.789	38.849	-0.18991	-76.959	39.368	-0.21906	-76.944	39.463	-0.22703	-76.846	37.341	-0.22228			-81.603	31.144	-0.10566	-81.51	31.141	-0.12444	-80.988	32.176	-0.23383	-81.95	31.544	-0.15224	-81.963	31.559	-0.10404	-81.798	31.216	-0.11039	-81.673	32.472	-0.068766	-81.97	31.521	-0.10619
-76.956	39.445	-0.2212	-76.781	38.671	-0.19925	-76.966	39.455	-0.23265	-76.693	37.321	-0.21575	-76.788	38.851	-0.18713	-76.958	39.491	-0.22157	-76.944	39.39	-0.20658	-76.844	39.023	-0.17363			-81.602	31.144	-0.10791	-81.51	31.139	-0.13006	-80.976	32.159	-0.21105	-81.948	31.561	-0.11393	-81.962	31.559	-0.10536	-81.797	31.546	-0.31146	-81.673	32.471	-0.070463	-81.97	31.514	-0.16152
-76.956	39.443	-0.22111	-76.781	38.668	-0.19921	-76.966	39.428	-0.2286	-76.691	38.824	-0.20195	-76.784	38.854	-0.19039	-76.958	39.453	-0.22442	-76.944	39.326	-0.20709	-76.844	39.001	-0.17749			-81.587	31.229	-0.15863	-81.51	31.137	-0.13833	-80.971	32.447	-0.24794	-81.948	31.557	-0.11761	-81.96	31.561	-0.10551	-81.797	31.216	-0.095811	-81.673	32.469	-0.072146	-81.97	31.512	-0.13853
-76.956	39.441	-0.22103	-76.733	39.024	-0.17788	-76.966	39.421	-0.22777	-76.691	37.486	-0.21501	-76.784	38.853	-0.20183	-76.958	39.378	-0.21861	-76.944	39.324	-0.20709	-76.844	37.408	-0.22756			-81.585	32.297	-0.28337	-81.51	31.136	-0.13889	-80.96	32.777	-0.17459	-81.948	31.546	-0.1468	-81.96	31.559	-0.10666	-81.795	31.164	-0.095018	-81.673	32.467	-0.073814	-81.97	31.499	-0.23496
-76.956	39.418	-0.21961	-76.733	39.023	-0.17417	-76.964	39.483	-0.23829	-76.691	37.323	-0.21578	-76.784	38.849	-0.18706	-76.956	39.498	-0.24032	-76.944	39.309	-0.20704	-76.844	37.308	-0.22066			-81.585	31.224	-0.16259	-81.51	31.132	-0.1565	-80.938	32.804	-0.11815	-81.948	31.544	-0.15582	-81.958	31.559	-0.10794	-81.795	31.144	-0.08746	-81.673	32.466	-0.075472	-81.97	31.496	-0.21814
-76.954	39.485	-0.20492	-76.731	39.024	-0.17583	-76.964	39.48	-0.23728	-76.691	37.321	-0.21574	-76.784	38.656	-0.19836	-76.956	39.493	-0.23967	-76.943	39.486	-0.21809	-76.843	39.023	-0.17358			-81.585	31.137	-0.093053	-81.508	32.012	-0.095899	-80.935	33.027	-0.0022665	-81.948	31.542	-0.17283	-81.958	31.557	-0.10938	-81.793	31.166	-0.094929	-81.673	32.464	-0.07712	-81.97	31.477	-0.15679
-76.954	39.48	-0.20617	-76.731	39.023	-0.17504	-76.964	39.478	-0.2368	-76.689	37.321	-0.21572	-76.783	38.853	-0.19807	-76.956	39.491	-0.23139	-76.943	39.485	-0.22911	-76.841	39.101	-0.17898			-81.585	30.872	-0.009729	-81.508	32.011	-0.039808	-80.923	32.719	-0.1275	-81.947	31.559	-0.11688	-81.958	31.419	-0.12852	-81.792	31.147	-0.13546	-81.672	32.491	-0.054254	-81.97	31.472	-0.16824
-76.954	39.47	-0.22789	-76.729	39.026	-0.18022	-76.964	39.461	-0.23286	-76.686	37.323	-0.21581	-76.783	38.666	-0.19875	-76.956	39.488	-0.20459	-76.943	39.478	-0.22514	-76.841	39.079	-0.17624			-81.582	31.276	-0.18934	-81.508	32.009	-0.055146	-80.906	32.661	-0.093258	-81.947	31.557	-0.11899	-81.957	31.562	-0.10687	-81.788	31.264	-0.098354	-81.672	32.484	-0.062166	-81.97	31.469	-0.21043
-76.954	39.468	-0.23021	-76.729	39.024	-0.17544	-76.964	39.46	-0.23253	-76.674	38.341	-0.19206	-76.781	39.171	-0.17543	-76.956	39.438	-0.22084	-76.943	39.476	-0.22321	-76.841	39.078	-0.17584			-81.582	31.231	-0.15681	-81.508	31.147	-0.10387	-80.9	32.671	-0.13414	-81.947	31.556	-0.12157	-81.957	31.559	-0.10921	-81.787	31.264	-0.12634	-81.672	32.482	-0.064079	-81.97	31.459	-0.17192
-76.954	39.463	-0.22064	-76.729	39.023	-0.17812	-76.964	39.435	-0.22849	-76.674	37.504	-0.21039	-76.781	38.906	-0.18625	-76.956	39.383	-0.21765	-76.943	39.466	-0.22008	-76.841	39.076	-0.17731			-81.582	31.222	-0.1763	-81.508	31.146	-0.10793	-80.9	32.667	-0.073171	-81.947	31.546	-0.14968	-81.957	31.557	-0.11074	-81.787	31.156	-0.10211	-81.672	32.481	-0.065976	-81.968	31.532	-0.12533
-76.954	39.46	-0.21966	-76.729	39.021	-0.18148	-76.963	39.478	-0.23553	-76.673	39.023	-0.18592	-76.781	38.904	-0.18226	-76.956	39.381	-0.21756	-76.943	39.465	-0.21634	-76.841	39.074	-0.17786			-81.582	31.086	-0.041993	-81.508	31.144	-0.11213	-80.896	32.481	-0.31205	-81.947	31.544	-0.15952	-81.957	31.551	-0.12045	-81.785	31.264	-0.083953	-81.672	32.479	-0.067858	-81.968	31.521	-0.13717
-76.954	39.445	-0.21829	-76.729	39.019	-0.18018	-76.963	39.473	-0.23418	-76.673	37.506	-0.20997	-76.781	38.903	-0.18454	-76.956	39.38	-0.21747	-76.943	39.463	-0.21315	-76.841	39.071	-0.17802			-81.58	31.227	-0.15371	-81.508	31.142	-0.11602	-80.893	32.479	-0.26984	-81.947	31.512	-0.18066	-81.957	31.531	-0.22037	-81.777	31.339	-0.074117	-81.672	32.476	-0.071555	-81.968	31.516	-0.16194
-76.954	39.443	-0.2183	-76.728	39.023	-0.17749	-76.963	39.463	-0.23192	-76.673	37.504	-0.2104	-76.776	39.069	-0.17782	-76.956	39.368	-0.21685	-76.943	39.388	-0.20498	-76.841	38.886	-0.18793			-81.58	31.226	-0.15955	-81.508	31.141	-0.11975	-80.893	32.387	-0.34377	-81.947	31.444	-0.21175	-81.957	31.529	-0.10909	-81.775	31.534	-0.20526	-81.672	32.472	-0.075058	-81.968	31.514	-0.12201
-76.954	39.441	-0.21831	-76.728	39.021	-0.18052	-76.963	39.461	-0.23158	-76.669	37.508	-0.20956	-76.773	38.894	-0.18715	-76.956	39.353	-0.21608	-76.943	39.386	-0.20504	-76.841	37.386	-0.22351			-81.58	31.086	-0.064646	-81.508	31.139	-0.12422	-80.891	32.386	-0.34929	-81.947	31.442	-0.18792	-81.955	31.562	-0.10802	-81.775	31.339	-0.074643	-81.672	32.471	-0.076742	-81.968	31.512	-0.13444
-76.954	39.346	-0.21469	-76.726	39.023	-0.17914	-76.963	39.46	-0.23126	-76.663	39.154	-0.17892	-76.768	39.193	-0.17289	-76.954	39.493	-0.21963	-76.943	39.381	-0.20517	-76.839	39.101	-0.17876			-81.572	30.881	-0.017294	-81.508	31.137	-0.13121	-80.891	32.384	-0.34836	-81.947	31.427	-0.15387	-81.955	31.551	-0.1225	-81.773	31.339	-0.074654	-81.672	32.469	-0.078381	-81.968	31.499	-0.27058
-76.953	39.485	-0.19433	-76.716	39.001	-0.18605	-76.963	39.451	-0.22978	-76.661	38.899	-0.2039	-76.766	38.618	-0.20201	-76.954	39.491	-0.20967	-76.943	39.329	-0.20577	-76.839	39.099	-0.17956			-81.568	31.132	-0.12888	-81.508	31.136	-0.13865	-80.885	32.486	-0.21189	-81.947	31.426	-0.10244	-81.955	31.531	-0.1202	-81.772	31.339	-0.006865	-81.672	32.467	-0.079978	-81.968	31.491	-0.16095
-76.953	39.483	-0.19957	-76.708	39.038	-0.18396	-76.963	39.436	-0.22756	-76.659	39.033	-0.18861	-76.764	38.619	-0.20236	-76.954	39.488	-0.22238	-76.943	39.328	-0.20579	-76.839	39.093	-0.17831			-81.563	31.279	-0.18633	-81.507	31.147	-0.10297	-80.885	32.484	-0.22675	-81.945	31.559	-0.11819	-81.955	31.529	-0.053438	-81.77	31.539	-0.14526	-81.672	32.466	-0.081564	-81.968	31.477	-0.23543
-76.953	39.481	-0.19829	-76.706	39.044	-0.1831	-76.963	39.425	-0.22612	-76.658	37.486	-0.21733	-76.764	38.618	-0.20232	-76.954	39.486	-0.20709	-76.943	39.309	-0.20587	-76.839	39.083	-0.17795			-81.563	31.277	-0.11735	-81.507	31.146	-0.10559	-80.881	33.002	-0.14498	-81.945	31.556	-0.12304	-81.953	31.551	-0.12456	-81.77	31.339	-0.037985	-81.672	32.464	-0.083142	-81.968	31.472	-0.23973
-76.953	39.48	-0.21562	-76.706	39.036	-0.18413	-76.963	39.423	-0.22593	-76.633	38.948	-0.19705	-76.763	38.721	-0.2161	-76.954	39.451	-0.21815	-76.941	39.486	-0.21999	-76.839	39.081	-0.17602			-81.562	31.141	-0.090264	-81.507	31.142	-0.11143	-80.878	32.486	-0.15049	-81.945	31.546	-0.15259	-81.953	31.529	-0.10236	-81.77	31.234	-0.093834	-81.672	32.454	-0.09239	-81.968	31.469	-0.20648
-76.953	39.468	-0.22956	-76.704	39.046	-0.18123	-76.963	39.396	-0.22325	-76.629	38.391	-0.1677	-76.763	38.719	-0.21819	-76.954	39.381	-0.21621	-76.941	39.485	-0.19388	-76.839	39.079	-0.17623			-81.553	31.254	-0.18303	-81.507	31.141	-0.11356	-80.873	32.472	-0.21769	-81.945	31.544	-0.16338	-81.952	31.551	-0.1266	-81.768	31.216	-0.059544	-81.672	32.452	-0.093822	-81.968	31.467	-0.22205
-76.953	39.466	-0.22027	-76.704	39.044	-0.18704	-76.961	39.478	-0.23376	-76.629	37.278	-0.21716	-76.759	38.643	-0.20257	-76.954	39.38	-0.21614	-76.941	39.478	-0.21551	-76.839	39.078	-0.176			-81.553	31.191	-0.24391	-81.507	31.139	-0.11581	-80.871	32.396	-0.25733	-81.945	31.542	-0.18837	-81.952	31.531	-0.11528	-81.763	31.216	-0.1094	-81.672	32.451	-0.095211	-81.968	31.466	-0.22135
-76.953	39.465	-0.22325	-76.704	39.043	-0.19099	-76.961	39.46	-0.2297	-76.624	37.278	-0.21921	-76.758	38.718	-0.22156	-76.954	39.368	-0.21563	-76.941	39.476	-0.21883	-76.839	39.076	-0.17589			-81.552	31.191	-0.20193	-81.507	31.137	-0.11795	-80.868	32.484	-0.1383	-81.945	31.512	-0.20161	-81.952	31.529	-0.07714	-81.763	31.212	-0.080995	-81.672	32.449	-0.096566	-81.968	31.459	-0.16953
-76.953	39.445	-0.21606	-76.703	39.044	-0.19089	-76.961	39.458	-0.22941	-76.623	38.316	-0.21227	-76.758	38.643	-0.2026	-76.954	39.366	-0.21556	-76.941	39.463	-0.21058	-76.839	39.074	-0.17763			-81.548	31.231	-0.17808	-81.507	31.136	-0.11198	-80.866	32.482	-0.3003	-81.945	31.444	-0.17125	-81.952	31.527	-0.17003	-81.757	31.254	-0.15307	-81.672	32.447	-0.097889	-81.968	31.447	-0.22423
-76.953	39.348	-0.21362	-76.693	38.839	-0.19636	-76.961	39.436	-0.22624	-76.623	38.314	-0.20281	-76.751	39.146	-0.18113	-76.954	39.363	-0.21541	-76.941	39.461	-0.21189	-76.839	39.011	-0.17289			-81.547	31.249	-0.20452	-81.505	31.147	-0.1031	-80.86	32.429	-0.24294	-81.945	31.442	-0.18607	-81.95	31.527	-0.16386	-81.757	31.252	-0.1297	-81.67	32.502	-0.046028	-81.967	31.557	-0.1024
-76.953	39.346	-0.21356	-76.693	38.838	-0.19672	-76.961	39.425	-0.22489	-76.621	38.809	-0.19509	-76.738	38.488	-0.20253	-76.954	39.353	-0.21497	-76.941	39.386	-0.203	-76.839	38.884	-0.18789			-81.547	31.247	-0.24397	-81.505	31.142	-0.10606	-80.84	32.859	-0.19501	-81.945	31.427	-0.075974	-81.947	31.502	-0.14665	-81.755	31.254	-0.18411	-81.67	32.496	-0.055188	-81.967	31.512	-0.081563
-76.953	39.344	-0.2135	-76.693	38.836	-0.18992	-76.959	39.478	-0.23088	-76.621	37.509	-0.21356	-76.738	38.486	-0.20276	-76.953	39.49	-0.20413	-76.941	39.381	-0.20341	-76.838	39.094	-0.17808			-81.547	31.244	-0.23149	-81.505	31.141	-0.10578	-80.838	32.186	-0.21328	-81.945	31.426	-0.12984	-81.945	31.502	-0.10813	-81.755	31.252	-0.12511	-81.67	32.494	-0.057271	-81.967	31.496	-0.25584
-76.953	39.341	-0.21338	-76.691	38.839	-0.19573	-76.959	39.465	-0.22849	-76.619	37.509	-0.21386	-76.733	38.846	-0.20526	-76.953	39.488	-0.22133	-76.941	39.38	-0.20352	-76.838	39.093	-0.17831			-81.547	31.231	-0.17149	-81.505	31.139	-0.10462	-80.836	32.186	-0.23271	-81.943	31.556	-0.12451	-81.943	31.491	-0.24731	-81.747	31.079	-0.015616	-81.67	32.492	-0.059301	-81.967	31.459	-0.20152
-76.953	39.339	-0.21332	-76.691	38.838	-0.20017	-76.959	39.46	-0.2277	-76.619	37.508	-0.21453	-76.726	39.019	-0.17986	-76.953	39.486	-0.20778	-76.941	39.375	-0.20376	-76.838	39.091	-0.17899			-81.545	32.469	-0.1723	-81.505	31.137	-0.097088	-80.83	32.771	-0.15887	-81.943	31.504	-0.24489	-81.943	31.489	-0.20243	-81.732	31.056	-0.028128	-81.67	32.484	-0.068898	-81.967	31.452	-0.32245
-76.951	39.498	-0.23907	-76.689	38.839	-0.20983	-76.959	39.458	-0.22745	-76.618	38.318	-0.2331	-76.726	39.018	-0.18113	-76.953	39.381	-0.21477	-76.941	39.329	-0.20448	-76.838	39.089	-0.17946			-81.545	31.246	-0.21754	-81.505	31.136	-0.078262	-80.83	32.769	-0.18439	-81.943	31.446	-0.17219	-81.943	31.382	-0.12801	-81.722	31.222	-0.11646	-81.67	32.481	-0.072556	-81.967	31.447	-0.24924
-76.951	39.483	-0.20765	-76.688	38.841	-0.22994	-76.959	39.455	-0.22697	-76.618	38.316	-0.20445	-76.721	39.023	-0.18123	-76.953	39.353	-0.2138	-76.941	39.328	-0.2045	-76.838	39.083	-0.17886			-81.545	31.231	-0.20293	-81.505	31.134	-0.05789	-80.828	32.604	-0.23205	-81.943	31.444	-0.19127	-81.942	31.491	-0.23856	-81.722	31.221	-0.09278	-81.67	32.479	-0.074362	-81.965	31.557	-0.10385
-76.951	39.433	-0.21368	-76.678	38.864	-0.20936	-76.959	39.426	-0.22365	-76.618	38.314	-0.19924	-76.721	39.021	-0.17954	-76.951	39.49	-0.2174	-76.941	39.319	-0.20459	-76.838	39.081	-0.17635			-81.545	31.229	-0.18541	-81.503	31.142	-0.099485	-80.826	32.604	-0.23081	-81.943	31.442	-0.13627	-81.942	31.489	-0.19896	-81.72	31.224	-0.12267	-81.67	32.474	-0.079744	-81.965	31.547	-0.1154
-76.951	39.431	-0.21356	-76.678	38.861	-0.20299	-76.959	39.425	-0.22348	-76.616	38.968	-0.20405	-76.721	39.016	-0.17889	-76.951	39.488	-0.19031	-76.941	39.309	-0.20468	-76.838	39.079	-0.17581			-81.545	31.117	-0.090154	-81.503	31.137	-0.082622	-80.825	32.597	-0.25262	-81.943	31.441	-0.15246	-81.942	31.487	-0.26882	-81.72	31.222	-0.072252	-81.67	32.454	-0.098376	-81.965	31.541	-0.13484
-76.951	39.413	-0.21331	-76.676	38.864	-0.20854	-76.959	39.373	-0.21939	-76.616	38.318	-0.23801	-76.721	39.014	-0.18404	-76.951	39.383	-0.21323	-76.939	39.481	-0.20742	-76.838	39.078	-0.17673			-81.543	31.182	-0.18916	-81.503	31.136	-0.072007	-80.815	32.977	-0.20588	-81.943	31.426	-0.12168	-81.94	31.491	-0.28696	-81.72	31.221	-0.081753	-81.67	32.452	-0.099826	-81.965	31.534	-0.1496
-76.951	39.346	-0.21238	-76.676	38.861	-0.21172	-76.958	39.458	-0.22491	-76.616	38.316	-0.19463	-76.719	38.401	-0.21077	-76.951	39.353	-0.21257	-76.939	39.48	-0.2141	-76.838	39.076	-0.1779			-81.543	31.107	-0.10222	-81.503	31.134	-0.056951	-80.815	32.594	-0.10399	-81.942	31.556	-0.12596	-81.94	31.402	-0.11396	-81.718	31.224	-0.15952	-81.67	32.451	-0.10123	-81.965	31.527	-0.080307
-76.951	39.344	-0.21233	-76.673	38.864	-0.21607	-76.958	39.456	-0.22475	-76.616	38.314	-0.20626	-76.719	38.399	-0.21108	-76.951	39.351	-0.21252	-76.939	39.478	-0.21284	-76.838	39.074	-0.1768			-81.542	31.257	-0.22491	-81.502	31.136	-0.084216	-80.813	33.057	-0.0059526	-81.942	31.531	-0.16107	-81.938	31.404	-0.091415	-81.713	31.344	-0.16647	-81.67	32.449	-0.10259	-81.965	31.512	-0.14809
-76.951	39.336	-0.21209	-76.661	39.47	-0.1908	-76.958	39.455	-0.22458	-76.614	37.544	-0.20057	-76.714	37.511	-0.20051	-76.949	39.488	-0.21068	-76.939	39.465	-0.19444	-76.838	39.071	-0.17698			-81.542	31.179	-0.21207	-81.502	31.134	-0.081019	-80.796	32.797	-0.16837	-81.942	31.446	-0.11931	-81.935	31.497	-0.10318	-81.692	31.399	-0.14888	-81.668	32.502	-0.054635	-81.965	31.481	-0.2582
-76.949	39.481	-0.21452	-76.661	39.468	-0.19049	-76.958	39.451	-0.22426	-76.613	37.539	-0.20263	-76.706	38.961	-0.18445	-76.949	39.353	-0.21126	-76.939	39.461	-0.20926	-76.838	39.069	-0.17747			-81.54	31.247	-0.26354	-81.502	31.132	-0.07424	-80.783	32.547	-0.085396	-81.942	31.444	-0.17448	-81.933	31.339	-0.10212	-81.688	31.504	-0.14148	-81.668	32.501	-0.056963	-81.965	31.476	-0.22307
-76.949	39.433	-0.21191	-76.659	39.47	-0.19028	-76.958	39.43	-0.22226	-76.613	37.384	-0.22575	-76.704	38.388	-0.20974	-76.949	39.351	-0.21123	-76.939	39.421	-0.20381	-76.838	38.884	-0.18776			-81.538	31.244	-0.19497	-81.5	31.134	-0.093015	-80.776	32.756	-0.19702	-81.94	31.552	-0.13529	-81.93	31.462	-0.15651	-81.687	31.506	-0.14248	-81.668	32.499	-0.059212	-81.965	31.471	-0.14183
-76.949	39.431	-0.21194	-76.658	39.471	-0.19247	-76.958	39.42	-0.22146	-76.613	37.381	-0.22546	-76.704	38.386	-0.21017	-76.948	39.505	-0.23985	-76.939	39.42	-0.20363	-76.836	39.094	-0.17842			-81.538	31.174	-0.15408	-81.5	31.132	-0.081731	-80.776	32.477	-0.18159	-81.94	31.439	-0.081033	-81.93	31.461	-0.16688	-81.687	31.504	-0.16167	-81.668	32.496	-0.063505	-81.965	31.459	-0.24214
-76.949	39.346	-0.21113	-76.658	39.468	-0.19171	-76.958	39.393	-0.21956	-76.611	37.543	-0.20156	-76.691	38.331	-0.22401	-76.948	39.5	-0.23884	-76.939	39.413	-0.20137	-76.836	39.093	-0.17835			-81.537	31.231	-0.19651	-81.5	31.131	-0.08519	-80.755	32.724	-0.15466	-81.938	31.556	-0.12877	-81.93	31.459	-0.078403	-81.683	31.607	-0.30774	-81.668	32.494	-0.065461	-81.965	31.451	-0.31141
-76.949	39.339	-0.211	-76.658	39.466	-0.19205	-76.958	39.364	-0.2178	-76.611	37.386	-0.22596	-76.691	37.494	-0.21288	-76.948	39.498	-0.23731	-76.939	39.411	-0.19947	-76.836	39.091	-0.17934			-81.537	31.224	-0.18085	-81.488	31.514	-0.34186	-80.753	32.724	-0.15519	-81.938	31.534	-0.16604	-81.93	31.416	-0.028703	-81.683	31.602	-0.31085	-81.668	32.487	-0.072674	-81.965	31.449	-0.2206
-76.948	39.483	-0.19952	-76.656	39.471	-0.19317	-76.958	39.363	-0.2177	-76.611	37.384	-0.22581	-76.689	38.331	-0.22343	-76.948	39.49	-0.21131	-76.939	39.41	-0.19461	-76.836	39.089	-0.17765			-81.537	31.222	-0.18129	-81.487	31.514	-0.30387	-80.753	32.719	-0.15267	-81.938	31.451	-0.033248	-81.93	31.412	-0.001393	-81.683	31.601	-0.31206	-81.668	32.486	-0.074421	-81.965	31.439	-0.1613
-76.948	39.421	-0.20991	-76.656	39.468	-0.19241	-76.958	39.359	-0.21751	-76.611	37.379	-0.22541	-76.689	38.329	-0.22424	-76.948	39.486	-0.20941	-76.939	39.381	-0.2014	-76.836	39.083	-0.17921			-81.535	31.219	-0.19336	-81.487	31.512	-0.35141	-80.751	32.724	-0.16401	-81.938	31.439	-0.113	-81.93	31.352	-0.19192	-81.682	31.607	-0.3074	-81.668	32.477	-0.082974	-81.965	31.437	-0.15587
-76.948	39.334	-0.20968	-76.656	39.466	-0.1928	-76.956	39.49	-0.21642	-76.609	37.543	-0.20179	-76.688	38.329	-0.22367	-76.948	39.47	-0.23273	-76.939	39.38	-0.20146	-76.836	39.081	-0.17729			-81.533	31.239	-0.23493	-81.485	31.512	-0.32505	-80.751	32.722	-0.16111	-81.938	31.437	-0.13725	-81.928	31.352	-0.1934	-81.682	31.602	-0.31014	-81.668	32.474	-0.086348	-81.965	31.436	-0.10609
-76.944	39.426	-0.20413	-76.656	39.465	-0.1936	-76.956	39.435	-0.22064	-76.609	37.541	-0.20245	-76.688	38.328	-0.22447	-76.948	39.385	-0.20965	-76.939	39.309	-0.2035	-76.836	39.079	-0.1775			-81.533	31.237	-0.22822	-81.47	30.47	-0.021277	-80.745	33.059	-0.053633	-81.937	31.556	-0.13016	-81.927	31.546	-0.17343	-81.68	31.607	-0.30693	-81.668	32.471	-0.089744	-81.963	31.512	-0.1736
-76.944	39.425	-0.20589	-76.654	39.471	-0.19253	-76.956	39.433	-0.22054	-76.609	37.519	-0.21165	-76.688	37.514	-0.20578	-76.948	39.381	-0.20972	-76.938	39.411	-0.20055	-76.836	39.078	-0.17682			-81.533	31.219	-0.16804	-81.448	31.844	-0.30429	-80.745	32.647	-0.15845	-81.935	31.552	-0.14017	-81.927	31.347	-0.12808	-81.678	31.607	-0.30647	-81.668	32.469	-0.091444	-81.963	31.504	-0.23277
-76.944	39.423	-0.20738	-76.654	39.468	-0.19232	-76.956	39.431	-0.22043	-76.609	37.386	-0.226	-76.686	38.328	-0.22401	-76.948	39.373	-0.20984	-76.938	39.318	-0.20242	-76.836	39.076	-0.17671			-81.533	31.217	-0.169	-81.445	32.132	-0.09138	-80.743	32.647	-0.14553	-81.935	31.551	-0.14583	-81.925	31.374	-0.050051	-81.67	31.246	-0.16434	-81.668	32.464	-0.096149	-81.963	31.502	-0.17157
-76.943	39.425	-0.2091	-76.654	39.466	-0.19256	-76.956	39.43	-0.22032	-76.609	37.383	-0.22574	-76.684	38.328	-0.22403	-76.948	39.351	-0.20986	-76.936	39.418	-0.19457	-76.836	39.074	-0.17716			-81.533	31.216	-0.1774	-81.445	31.836	-0.17185	-80.736	32.712	-0.15929	-81.935	31.432	-0.11151	-81.918	31.266	-0.12365	-81.667	32.481	-0.087299	-81.668	32.452	-0.10592	-81.963	31.472	-0.159
-76.943	39.418	-0.20162	-76.654	39.465	-0.19288	-76.956	39.396	-0.21838	-76.609	37.379	-0.22551	-76.683	38.389	-0.22181	-76.948	39.321	-0.20947	-76.936	39.411	-0.19486	-76.836	39.071	-0.17741			-81.532	31.216	-0.17371	-81.442	30.542	-0.01271	-80.711	32.619	-0.089357	-81.933	31.511	-0.070316	-81.918	31.264	-0.11418	-81.658	32.461	-0.14652	-81.668	32.451	-0.10732	-81.963	31.471	-0.20059
-76.943	39.398	-0.20427	-76.654	39.463	-0.19269	-76.956	39.395	-0.21828	-76.609	37.378	-0.22541	-76.679	37.479	-0.21757	-76.946	39.488	-0.20484	-76.936	39.319	-0.20132	-76.836	39.069	-0.17783			-81.53	31.274	-0.30088	-81.44	30.702	-0.0010706	-80.711	32.616	-0.13062	-81.933	31.484	-0.26872	-81.918	31.261	-0.11046	-81.655	31.562	-0.26098	-81.668	32.449	-0.1087	-81.963	31.469	-0.24311
-76.943	39.396	-0.20442	-76.653	39.471	-0.19045	-76.956	39.393	-0.21819	-76.608	37.543	-0.20204	-76.678	37.481	-0.21713	-76.946	39.486	-0.21096	-76.936	39.318	-0.20135	-76.836	39.068	-0.17732			-81.527	32.179	-0.10955	-81.44	30.541	-0.0083775	-80.71	32.616	-0.1405	-81.933	31.482	-0.13139	-81.917	31.266	-0.075704	-81.653	31.249	-0.10258	-81.668	32.441	-0.11488	-81.963	31.467	-0.31851
-76.941	39.398	-0.20369	-76.653	39.468	-0.19172	-76.956	39.391	-0.2181	-76.608	37.541	-0.20272	-76.678	37.479	-0.2177	-76.946	39.47	-0.213	-76.934	39.319	-0.20014	-76.836	37.343	-0.21874			-81.527	31.234	-0.21566	-81.44	30.22	-0.020386	-80.705	32.754	-0.1648	-81.933	31.452	-0.0098111	-81.917	31.264	-0.089428	-81.645	31.549	-0.26089	-81.667	32.502	-0.066215	-81.963	31.466	-0.28473
-76.939	39.47	-0.21081	-76.653	39.466	-0.19175	-76.956	39.39	-0.21801	-76.608	37.539	-0.20341	-76.678	37.478	-0.21829	-76.946	39.316	-0.20825	-76.934	39.318	-0.20019	-76.836	37.279	-0.21867			-81.525	31.237	-0.23566	-81.438	32.169	-0.043175	-80.703	32.739	-0.17984	-81.932	31.484	-0.22169	-81.915	31.247	-0.088511	-81.643	31.549	-0.35957	-81.667	32.501	-0.067932	-81.963	31.464	-0.30883
-76.939	39.405	-0.1935	-76.653	39.465	-0.19179	-76.956	39.359	-0.21642	-76.606	37.539	-0.20372	-76.676	37.481	-0.21726	-76.944	39.508	-0.23974	-76.931	39.263	-0.19919	-76.836	37.271	-0.21826			-81.525	31.231	-0.20919	-81.438	30.517	-0.024405	-80.701	33.037	-0.11742	-81.932	31.482	-0.20544	-81.915	31.246	-0.021391	-81.642	31.552	-0.10842	-81.667	32.499	-0.069649	-81.963	31.462	-0.3385
-76.939	39.403	-0.19718	-76.653	39.463	-0.19173	-76.956	39.358	-0.21633	-76.604	38.868	-0.20857	-76.676	37.479	-0.21784	-76.944	39.488	-0.21555	-76.931	39.261	-0.19922	-76.836	37.266	-0.2182			-81.525	31.216	-0.18876	-81.438	30.515	-0.013737	-80.698	32.749	-0.16549	-81.928	31.372	-0.13711	-81.913	31.554	-0.15	-81.642	31.549	-0.2421	-81.667	32.496	-0.073142	-81.963	31.461	-0.25823
-76.939	39.398	-0.20195	-76.653	39.461	-0.19165	-76.954	39.456	-0.21893	-76.603	38.551	-0.19207	-76.676	37.478	-0.21844	-76.944	39.486	-0.21152	-76.931	39.259	-0.19924	-76.834	39.093	-0.17893			-81.522	31.282	-0.31354	-81.437	32.171	-0.062868	-80.678	32.729	-0.15176	-81.928	31.371	-0.13649	-81.913	31.336	-0.13433	-81.64	31.551	-0.21063	-81.667	32.494	-0.074906	-81.963	31.459	-0.27651
-76.939	39.388	-0.20201	-76.651	39.468	-0.18982	-76.954	39.455	-0.21863	-76.601	38.551	-0.15848	-76.674	38.868	-0.21196	-76.944	39.483	-0.21205	-76.928	39.319	-0.19485	-76.834	39.091	-0.17996			-81.522	31.239	-0.23913	-81.437	32.169	-0.047978	-80.67	32.557	-0.16989	-81.927	31.414	-0.031893	-81.913	31.274	-0.093079	-81.638	32.497	-0.27805	-81.667	32.489	-0.079929	-81.963	31.452	-0.31853
-76.938	39.491	-0.21928	-76.651	39.466	-0.19058	-76.954	39.435	-0.21825	-76.599	38.253	-0.13841	-76.674	37.514	-0.20773	-76.944	39.47	-0.21999	-76.928	39.251	-0.19761	-76.834	39.089	-0.18084			-81.522	31.237	-0.21671	-81.437	31.114	-0.13892	-80.665	32.552	-0.12815	-81.927	31.372	-0.10481	-81.913	31.247	-0.019951	-81.637	31.104	-0.037694	-81.667	32.487	-0.081377	-81.963	31.451	-0.28318
-76.938	39.405	-0.18181	-76.651	39.465	-0.19062	-76.954	39.43	-0.21812	-76.599	38.251	-0.15349	-76.674	37.483	-0.21682	-76.944	39.455	-0.19516	-76.928	39.248	-0.19768	-76.834	39.088	-0.1791			-81.522	31.234	-0.22011	-81.437	30.517	-0.014736	-80.66	32.561	-0.16336	-81.925	31.416	-0.011934	-81.913	31.246	-0.072986	-81.635	31.104	-0.022858	-81.667	32.477	-0.090339	-81.963	31.449	-0.24028
-76.936	39.5	-0.23364	-76.651	39.463	-0.19087	-76.954	39.393	-0.21671	-76.599	37.446	-0.23106	-76.674	37.481	-0.2174	-76.944	39.453	-0.20005	-76.928	39.246	-0.19771	-76.834	39.083	-0.17793			-81.522	31.232	-0.22138	-81.433	32.172	-0.072147	-80.658	32.561	-0.17971	-81.925	31.372	-0.12621	-81.912	31.274	-0.063862	-81.633	31.091	-0.067138	-81.667	32.476	-0.091878	-81.963	31.447	-0.26745
-76.936	39.406	-0.1855	-76.651	39.461	-0.19127	-76.954	39.359	-0.21526	-76.599	37.444	-0.231	-76.674	37.479	-0.218	-76.944	39.383	-0.20663	-76.926	39.521	-0.23851	-76.834	39.081	-0.17701			-81.52	31.281	-0.25788	-81.433	31.012	-0.065732	-80.656	32.739	-0.14063	-81.925	31.341	-0.15046	-81.912	31.247	-0.046379	-81.632	31.099	-0.037169	-81.667	32.474	-0.093426	-81.963	31.437	-0.11954
-76.936	39.405	-0.18115	-76.649	39.47	-0.19131	-76.953	39.501	-0.24023	-76.598	38.254	-0.16901	-76.673	38.869	-0.21319	-76.944	39.364	-0.20669	-76.926	39.52	-0.2383	-76.834	39.079	-0.17715			-81.52	31.279	-0.26499	-81.427	30.487	-0.02579	-80.656	32.737	-0.14378	-81.925	31.339	-0.085502	-81.912	31.237	-0.048372	-81.632	31.097	-0.076992	-81.667	32.471	-0.096539	-81.962	31.514	-0.18249
-76.936	39.273	-0.20174	-76.649	39.468	-0.18989	-76.953	39.456	-0.21722	-76.598	38.253	-0.20371	-76.673	38.868	-0.20762	-76.944	39.351	-0.20692	-76.926	39.518	-0.23807	-76.834	39.078	-0.17661			-81.52	31.267	-0.23306	-81.427	30.045	-0.018987	-80.655	32.739	-0.13233	-81.922	31.544	-0.1848	-81.91	31.557	-0.14423	-81.632	31.092	-0.082415	-81.667	32.469	-0.098124	-81.962	31.512	-0.20049
-76.934	39.493	-0.21108	-76.649	39.463	-0.19066	-76.953	39.453	-0.2171	-76.598	38.251	-0.17213	-76.673	37.514	-0.20781	-76.944	39.341	-0.20704	-76.926	39.445	-0.20248	-76.834	39.076	-0.17735			-81.52	31.266	-0.23574	-81.425	30.866	-0.0086915	-80.648	32.489	-0.29312	-81.922	31.369	-0.078409	-81.91	31.479	-0.10381	-81.632	31.091	-0.053028	-81.667	32.467	-0.099725	-81.962	31.511	-0.15669
-76.934	39.418	-0.19061	-76.649	39.461	-0.19168	-76.953	39.435	-0.21547	-76.598	37.446	-0.23088	-76.671	38.869	-0.21437	-76.944	39.339	-0.20705	-76.926	39.326	-0.19306	-76.834	39.074	-0.17797			-81.52	31.239	-0.24027	-81.425	30.864	-0.0018028	-80.646	32.487	-0.32663	-81.92	31.544	-0.21049	-81.91	31.381	-0.061968	-81.632	31.089	-0.03697	-81.667	32.466	-0.10134	-81.962	31.509	-0.26337
-76.933	39.493	-0.21324	-76.648	39.463	-0.18979	-76.953	39.37	-0.21439	-76.596	38.251	-0.15649	-76.671	37.518	-0.20687	-76.944	39.316	-0.20707	-76.926	39.319	-0.19382	-76.834	39.071	-0.1775			-81.52	31.206	-0.19022	-81.425	30.862	-0.0003099	-80.64	32.829	-0.16309	-81.917	31.376	-0.0686	-81.908	31.481	-0.085558	-81.63	31.089	-0.050798	-81.667	32.464	-0.10293	-81.962	31.504	-0.19602
-76.933	39.49	-0.21858	-76.648	39.461	-0.1902	-76.953	39.359	-0.21404	-76.591	38.266	-0.1495	-76.671	37.516	-0.20738	-76.944	39.314	-0.20707	-76.926	39.264	-0.19628	-76.834	39.069	-0.17761			-81.52	30.891	-0.0017325	-81.425	30.861	-0.00042063	-80.638	32.827	-0.15962	-81.915	31.542	-0.19225	-81.908	31.479	-0.054628	-81.628	32.322	-0.24659	-81.667	32.459	-0.1072	-81.962	31.502	-0.21784
-76.933	39.408	-0.19069	-76.646	39.461	-0.19079	-76.953	39.358	-0.21398	-76.589	38.809	-0.20587	-76.661	39.089	-0.18314	-76.944	39.308	-0.20703	-76.926	39.258	-0.1965	-76.834	38.883	-0.18762			-81.518	31.281	-0.3047	-81.423	30.866	-0.0022988	-80.636	32.827	-0.15677	-81.915	31.486	-0.13561	-81.908	31.381	-0.054358	-81.628	31.094	-0.048764	-81.667	32.457	-0.1085	-81.962	31.489	-0.145
-76.933	39.381	-0.17967	-76.641	38.259	-0.25004	-76.951	39.463	-0.22078	-76.589	38.773	-0.18889	-76.659	39.089	-0.18418	-76.943	39.46	-0.20953	-76.926	39.251	-0.19669	-76.834	37.343	-0.21863			-81.518	31.267	-0.24061	-81.42	31.022	-0.11136	-80.635	33.066	-0.098405	-81.915	31.254	-0.073401	-81.908	31.329	-0.14188	-81.627	32.322	-0.24258	-81.667	32.452	-0.11228	-81.962	31.487	-0.25244
-76.933	39.299	-0.19953	-76.618	37.519	-0.21002	-76.951	39.461	-0.23019	-76.589	38.771	-0.18983	-76.649	37.266	-0.21686	-76.943	39.458	-0.20669	-76.926	39.248	-0.19677	-76.834	37.266	-0.21797			-81.518	31.249	-0.20615	-81.418	30.484	-0.029766	-80.631	32.821	-0.16421	-81.915	31.252	-0.093117	-81.907	31.551	-0.15719	-81.627	32.321	-0.24201	-81.667	32.451	-0.11358	-81.962	31.481	-0.2533
-76.931	39.493	-0.21421	-76.616	37.519	-0.21034	-76.951	39.46	-0.21066	-76.589	38.769	-0.19048	-76.648	37.264	-0.21787	-76.943	39.456	-0.2305	-76.926	39.246	-0.19681	-76.833	39.096	-0.18219			-81.518	31.241	-0.20733	-81.418	30.445	-0.027531	-80.631	32.804	-0.15533	-81.913	31.259	-0.097139	-81.907	31.481	-0.1832	-81.627	32.319	-0.24208	-81.667	32.449	-0.1149	-81.962	31.471	-0.24767
-76.931	39.491	-0.21265	-76.529	38.136	-0.31577	-76.951	39.458	-0.21299	-76.588	38.848	-0.19818	-76.633	37.311	-0.21832	-76.943	39.383	-0.20513	-76.926	39.244	-0.19685	-76.833	39.091	-0.17925			-81.518	31.206	-0.19421	-81.417	30.485	-0.030173	-80.625	32.756	-0.1582	-81.913	31.256	-0.085317	-81.907	31.479	-0.10795	-81.627	31.104	-0.06742	-81.667	32.447	-0.11621	-81.962	31.467	-0.26603
-76.931	39.485	-0.21011	-76.454	38.449	-0.038744	-76.951	39.456	-0.21777	-76.586	38.266	-0.19253	-76.629	38.554	-0.17366	-76.943	39.368	-0.20539	-76.926	39.241	-0.19693	-76.833	39.089	-0.18006			-81.518	30.891	-0.0018436	-81.417	30.484	-0.055842	-80.621	32.629	-0.13017	-81.913	31.254	-0.077483	-81.907	31.477	-0.056709	-81.627	31.096	-0.041382	-81.667	32.442	-0.12	-81.962	31.462	-0.28867
-76.931	39.456	-0.20687	-76.398	39.398	-0.19004	-76.951	39.453	-0.22406	-76.581	37.838	-0.0024327	-76.628	38.558	-0.17497	-76.943	39.363	-0.20545	-76.924	39.465	-0.21818	-76.833	39.088	-0.17691			-81.517	32.192	-0.16803	-81.417	30.43	-0.01942	-80.62	32.814	-0.15974	-81.913	31.252	-0.067194	-81.907	31.381	-0.05236	-81.625	32.322	-0.31788	-81.667	32.441	-0.12114	-81.962	31.461	-0.32364
-76.931	39.381	-0.17878	-76.396	39.396	-0.18331	-76.951	39.428	-0.21336	-76.581	37.834	-0.0058715	-76.628	37.243	-0.21977	-76.943	39.353	-0.2055	-76.924	39.463	-0.22998	-76.833	39.086	-0.17873			-81.517	32.174	-0.1345	-81.415	30.889	-0.0056014	-80.618	32.814	-0.15882	-81.913	31.249	-0.048853	-81.907	31.379	-0.060741	-81.625	31.096	-0.032564	-81.667	32.439	-0.12224	-81.962	31.459	-0.30283
-76.929	39.496	-0.22	-76.396	39.395	-0.18203	-76.951	39.361	-0.21279	-76.581	37.833	-0.0075946	-76.626	37.244	-0.22156	-76.943	39.343	-0.20561	-76.924	39.461	-0.22042	-76.833	39.084	-0.17845			-81.517	31.247	-0.20219	-81.415	30.484	-0.044675	-80.61	32.622	-0.16919	-81.912	31.551	-0.1625	-81.907	31.327	-0.096631	-81.623	32.317	-0.32742	-81.665	32.499	-0.085806	-81.962	31.451	-0.24351
-76.929	39.493	-0.22293	-76.396	39.393	-0.18876	-76.951	39.359	-0.21275	-76.573	37.511	-0.22039	-76.619	37.436	-0.23411	-76.943	39.341	-0.20563	-76.924	39.258	-0.19546	-76.833	39.083	-0.17817			-81.517	31.229	-0.23909	-81.415	30.444	-0.0098387	-80.605	33.034	-0.16034	-81.912	31.541	-0.080392	-81.905	31.551	-0.15552	-81.623	32.284	-0.21763	-81.665	32.494	-0.087502	-81.962	31.449	-0.28186
-76.929	39.49	-0.21211	-76.394	39.396	-0.1804	-76.951	39.358	-0.2127	-76.573	37.509	-0.22092	-76.619	37.434	-0.23409	-76.943	39.321	-0.20583	-76.923	39.465	-0.20994	-76.833	39.081	-0.17924			-81.517	31.204	-0.20772	-81.413	31.797	-0.24079	-80.603	32.601	-0.12816	-81.912	31.539	-0.15292	-81.905	31.484	-0.12395	-81.623	31.514	-0.078558	-81.665	32.471	-0.10392	-81.962	31.446	-0.26425
-76.929	39.453	-0.19989	-76.394	39.395	-0.17945	-76.951	39.356	-0.21266	-76.571	38.258	-0.23061	-76.619	37.429	-0.2322	-76.943	39.318	-0.20585	-76.923	39.463	-0.22644	-76.833	39.079	-0.17758			-81.515	31.206	-0.17011	-81.413	31.121	-0.21558	-80.596	33.114	-0.097729	-81.912	31.464	-0.12026	-81.905	31.481	-0.12196	-81.623	31.402	-0.22489	-81.665	32.469	-0.10532	-81.962	31.444	-0.23079
-76.929	39.425	-0.20691	-76.394	39.393	-0.18146	-76.949	39.463	-0.22282	-76.571	37.929	-0.02891	-76.618	37.436	-0.23494	-76.943	39.316	-0.20586	-76.923	39.461	-0.21541	-76.833	39.078	-0.1771			-81.515	30.345	-0.0064855	-81.413	31.041	-0.14686	-80.595	32.634	-0.17573	-81.912	31.259	-0.0976	-81.905	31.389	-0.038106	-81.623	31.096	-0.044353	-81.665	32.466	-0.10819	-81.962	31.442	-0.19276
-76.928	39.496	-0.23065	-76.393	39.396	-0.17767	-76.949	39.461	-0.2329	-76.571	37.928	-0.019178	-76.616	37.436	-0.23565	-76.943	39.314	-0.20586	-76.923	39.274	-0.1935	-76.833	39.076	-0.17603			-81.513	31.254	-0.24123	-81.413	30.977	-0.050806	-80.591	32.627	-0.17116	-81.912	31.249	-0.06562	-81.903	31.486	-0.083164	-81.622	32.284	-0.21646	-81.665	32.461	-0.11273	-81.962	31.439	-0.13233
-76.928	39.493	-0.21997	-76.393	39.395	-0.17668	-76.949	39.46	-0.22524	-76.571	37.511	-0.22071	-76.616	37.383	-0.22545	-76.943	39.304	-0.20588	-76.923	39.259	-0.19426	-76.833	39.066	-0.17684			-81.513	31.226	-0.24069	-81.413	30.475	-0.004455	-80.588	32.614	-0.075591	-81.91	31.417	-0.0042822	-81.903	31.484	-0.091793	-81.622	31.514	-0.08967	-81.665	32.459	-0.11418	-81.96	31.537	-0.14255
-76.928	39.491	-0.222	-76.393	39.358	-0.18455	-76.949	39.456	-0.21781	-76.569	38.261	-0.24633	-76.601	39.421	-0.19829	-76.943	39.303	-0.20588	-76.921	39.46	-0.19966	-76.833	39.064	-0.17664			-81.513	31.202	-0.17233	-81.413	30.474	-0.013042	-80.588	32.592	-0.055583	-81.91	31.259	-0.080972	-81.903	31.482	-0.14984	-81.622	31.399	-0.26392	-81.665	32.457	-0.11552	-81.96	31.524	-0.18833
-76.928	39.49	-0.22194	-76.391	39.356	-0.1849	-76.949	39.455	-0.21458	-76.569	38.259	-0.24338	-76.596	37.351	-0.22527	-76.943	39.299	-0.20587	-76.921	39.458	-0.20916	-76.833	39.016	-0.17253			-81.512	31.939	-0.13623	-81.413	30.472	-0.014609	-80.581	32.622	-0.122	-81.91	31.251	-0.028399	-81.903	31.389	-0.012898	-81.62	31.514	-0.10025	-81.665	32.456	-0.11679	-81.96	31.514	-0.14796
-76.928	39.448	-0.19719	-76.389	38.763	-0.15395	-76.949	39.428	-0.21186	-76.569	38.258	-0.2343	-76.594	37.354	-0.22561	-76.941	39.473	-0.21531	-76.921	39.276	-0.19257	-76.833	38.881	-0.18762			-81.512	31.229	-0.22622	-81.413	30.467	-0.032716	-80.573	32.904	-0.17261	-81.908	31.534	-0.14815	-81.902	31.486	-0.13556	-81.62	31.399	-0.3083	-81.665	32.454	-0.11799	-81.96	31.512	-0.24003
-76.928	39.425	-0.20439	-76.388	39.359	-0.17933	-76.949	39.361	-0.21139	-76.569	37.931	-0.061114	-76.594	37.353	-0.22544	-76.941	39.368	-0.20399	-76.919	39.38	-0.18317	-76.833	37.411	-0.22554			-81.512	31.226	-0.2235	-81.413	30.465	-0.033183	-80.573	32.902	-0.16325	-81.908	31.462	-0.085646	-81.902	31.379	-0.12016	-81.618	31.501	-0.06676	-81.665	32.449	-0.12141	-81.96	31.511	-0.22005
-76.928	39.423	-0.19947	-76.388	39.358	-0.18704	-76.949	39.359	-0.21137	-76.569	37.929	-0.048177	-76.594	37.351	-0.22558	-76.941	39.366	-0.20404	-76.919	39.378	-0.1821	-76.833	37.393	-0.2246			-81.512	31.199	-0.18541	-81.413	30.464	-0.033749	-80.571	32.904	-0.16477	-81.908	31.369	-0.074754	-81.902	31.222	-0.090689	-81.617	31.502	-0.11134	-81.665	32.439	-0.12862	-81.96	31.509	-0.19079
-76.926	39.493	-0.21988	-76.388	38.763	-0.18748	-76.949	39.358	-0.21134	-76.569	37.928	-0.036866	-76.589	38.299	-0.22196	-76.941	39.364	-0.20408	-76.919	39.376	-0.18561	-76.833	37.338	-0.21847			-81.512	31.177	-0.14926	-81.413	30.462	-0.034361	-80.57	32.747	-0.11844	-81.908	31.259	-0.096359	-81.9	31.502	-0.043931	-81.617	31.501	-0.17283	-81.665	32.436	-0.1307	-81.96	31.504	-0.23514
-76.926	39.491	-0.22363	-76.386	39.395	-0.17647	-76.949	39.356	-0.21132	-76.569	37.841	-0.015353	-76.589	37.454	-0.23118	-76.941	39.343	-0.2044	-76.919	39.278	-0.1916	-76.833	37.264	-0.21775			-81.51	31.226	-0.16304	-81.413	30.46	-0.034967	-80.568	32.846	-0.15347	-81.908	31.251	-0.0446	-81.9	31.486	-0.099898	-81.617	31.499	-0.12536	-81.665	32.431	-0.13351	-81.96	31.502	-0.25187
-76.926	39.49	-0.22202	-76.386	39.359	-0.19077	-76.949	39.326	-0.2107	-76.569	37.839	-0.017875	-76.588	38.299	-0.21686	-76.941	39.316	-0.20462	-76.919	39.276	-0.19168	-76.831	39.098	-0.17818			-81.51	31.216	-0.18519	-81.413	30.459	-0.035529	-80.566	33.089	-0.17318	-81.907	31.451	-0.10684	-81.9	31.379	-0.10869	-81.617	31.187	-0.19017	-81.663	32.512	-0.070361	-81.96	31.494	-0.23073
-76.926	39.485	-0.22383	-76.386	39.358	-0.19008	-76.948	39.465	-0.22737	-76.569	37.511	-0.22104	-76.588	37.454	-0.23171	-76.941	39.314	-0.20464	-76.919	39.274	-0.19176	-76.831	39.096	-0.18192			-81.508	32.189	-0.022651	-81.413	30.457	-0.035941	-80.566	32.846	-0.15691	-81.907	31.366	-0.075478	-81.9	31.222	-0.052073	-81.615	31.614	-0.28128	-81.663	32.511	-0.038018	-81.96	31.489	-0.12012
-76.926	39.425	-0.19992	-76.386	39.356	-0.18873	-76.948	39.46	-0.22604	-76.568	37.843	-0.018235	-76.586	37.451	-0.23144	-76.941	39.299	-0.20474	-76.919	39.264	-0.19208	-76.831	39.094	-0.17923			-81.508	31.216	-0.19456	-81.413	30.455	-0.035916	-80.56	32.816	-0.1382	-81.907	31.259	-0.10853	-81.898	31.437	-0.13541	-81.615	31.501	-0.14598	-81.663	32.504	-0.16541	-81.96	31.487	-0.27065
-76.926	39.423	-0.19841	-76.384	39.353	-0.18478	-76.948	39.43	-0.20941	-76.568	37.839	-0.023771	-76.584	38.621	-0.18345	-76.939	39.511	-0.23937	-76.918	39.38	-0.17779	-76.831	39.093	-0.18067			-81.508	31.214	-0.1751	-81.413	30.454	-0.035971	-80.545	32.859	-0.16363	-81.907	31.252	-0.10686	-81.898	31.436	-0.1016	-81.615	31.499	-0.13918	-81.663	32.494	-0.10932	-81.96	31.481	-0.24694
-76.926	39.406	-0.19016	-76.384	38.773	-0.17385	-76.948	39.428	-0.20929	-76.568	37.838	-0.026272	-76.584	38.303	-0.18892	-76.939	39.51	-0.23914	-76.918	39.378	-0.18425	-76.831	39.091	-0.17849			-81.508	31.212	-0.16875	-81.413	30.452	-0.038121	-80.515	33.011	-0.17351	-81.907	31.251	-0.094201	-81.898	31.432	-0.031111	-81.615	31.497	-0.15979	-81.663	32.479	-0.10826	-81.96	31.471	-0.20035
-76.926	39.373	-0.17225	-76.384	38.763	-0.1725	-76.948	39.426	-0.20946	-76.561	37.856	-0.048679	-76.584	38.301	-0.19134	-76.939	39.503	-0.23776	-76.918	39.376	-0.18092	-76.831	39.089	-0.17872			-81.508	31.211	-0.19246	-81.413	30.45	-0.038005	-80.498	33.057	-0.17129	-81.907	31.249	-0.076919	-81.898	31.376	-0.10348	-81.613	31.502	-0.1623	-81.663	32.462	-0.11824	-81.96	31.467	-0.26452
-76.924	39.49	-0.22414	-76.383	38.774	-0.18138	-76.948	39.425	-0.20967	-76.561	37.533	-0.2155	-76.584	38.299	-0.20922	-76.939	39.486	-0.22193	-76.918	39.278	-0.19027	-76.831	39.088	-0.1763			-81.508	31.189	-0.17088	-81.413	30.449	-0.036462	-80.438	32.546	-0.21575	-81.907	31.241	-0.045453	-81.898	31.374	-0.044261	-81.613	31.501	-0.10665	-81.663	32.461	-0.11959	-81.96	31.462	-0.25493
-76.924	39.488	-0.21956	-76.383	38.773	-0.18206	-76.948	39.37	-0.20987	-76.558	38.366	-0.17157	-76.584	37.449	-0.2315	-76.939	39.485	-0.18189	-76.918	39.276	-0.19046	-76.831	39.086	-0.17705			-81.507	31.224	-0.19101	-81.413	30.447	-0.034853	-80.436	32.546	-0.20798	-81.905	31.514	-0.13433	-81.898	31.249	-0.040598	-81.613	31.499	-0.089623	-81.663	32.459	-0.121	-81.96	31.461	-0.2824
-76.924	39.425	-0.20679	-76.383	38.756	-0.17822	-76.948	39.368	-0.20989	-76.554	37.809	-0.14608	-76.581	39.124	-0.18715	-76.939	39.483	-0.20009	-76.918	39.274	-0.19063	-76.831	39.084	-0.1769			-81.507	31.222	-0.21564	-81.413	30.432	-0.0098481	-80.418	32.791	-0.1222	-81.905	31.449	-0.102	-81.897	31.537	-0.085839	-81.613	31.497	-0.14616	-81.663	32.457	-0.12244	-81.96	31.451	-0.26026
-76.924	39.423	-0.20076	-76.381	39.395	-0.17065	-76.948	39.366	-0.20989	-76.553	37.808	-0.14522	-76.581	37.233	-0.22209	-76.939	39.475	-0.20961	-76.918	39.266	-0.19117	-76.831	39.083	-0.17841			-81.507	31.216	-0.17936	-81.412	30.977	-0.052679	-80.413	32.791	-0.081183	-81.905	31.374	-0.079184	-81.897	31.437	-0.10156	-81.612	31.501	-0.14655	-81.663	32.456	-0.12387	-81.96	31.449	-0.25319
-76.923	39.49	-0.21886	-76.381	38.779	-0.19018	-76.948	39.364	-0.2099	-76.549	37.744	-0.12521	-76.578	37.428	-0.2281	-76.939	39.473	-0.22069	-76.918	39.264	-0.19124	-76.831	39.081	-0.1786			-81.507	31.212	-0.19745	-81.412	30.454	-0.034795	-80.358	32.942	-0.079277	-81.905	31.274	-0.086577	-81.897	31.436	-0.11486	-81.612	31.499	-0.19266	-81.663	32.451	-0.12745	-81.96	31.446	-0.26107
-76.923	39.488	-0.21716	-76.381	38.776	-0.18662	-76.948	39.359	-0.2099	-76.543	38.516	-0.12593	-76.574	38.321	-0.22234	-76.939	39.366	-0.20246	-76.916	39.38	-0.17613	-76.831	39.079	-0.17782			-81.507	31.211	-0.19895	-81.412	30.452	-0.033487	-80.356	32.942	-0.13295	-81.905	31.264	-0.042696	-81.897	31.432	-0.051164	-81.612	31.497	-0.21458	-81.663	32.449	-0.12849	-81.96	31.444	-0.1846
-76.923	39.423	-0.19556	-76.379	38.776	-0.18737	-76.948	39.358	-0.2099	-76.543	37.853	-0.21503	-76.574	37.843	-0.0029834	-76.939	39.364	-0.20255	-76.916	39.376	-0.18037	-76.831	39.078	-0.1773			-81.507	31.174	-0.14599	-81.412	30.45	-0.031092	-80.355	32.942	-0.087537	-81.905	31.262	-0.081882	-81.897	31.429	-0.047663	-81.612	31.496	-0.21372	-81.663	32.447	-0.12947	-81.96	31.442	-0.22818
-76.921	39.248	-0.19371	-76.378	39.396	-0.18196	-76.948	39.356	-0.20989	-76.543	37.851	-0.21483	-76.573	38.338	-0.17681	-76.939	39.363	-0.20263	-76.916	39.281	-0.18762	-76.831	39.076	-0.17622			-81.505	32.167	-0.1517	-81.412	30.449	-0.024798	-80.323	32.862	-0.13615	-81.905	31.261	-0.069276	-81.897	31.396	-0.057717	-81.608	32.329	-0.087699	-81.663	32.439	-0.13498	-81.96	31.439	-0.16063
-76.919	39.4	-0.18373	-76.378	39.395	-0.17342	-76.946	39.496	-0.21327	-76.543	37.783	-0.071157	-76.573	37.841	-0.0078001	-76.939	39.343	-0.20323	-76.916	39.279	-0.18797	-76.831	39.069	-0.17579			-81.505	31.252	-0.19221	-81.412	30.447	-0.0041717	-80.31	32.936	-0.13179	-81.905	31.259	-0.12217	-81.897	31.392	-0.10584	-81.607	32.267	-0.22342	-81.663	32.436	-0.13719	-81.958	31.536	-0.2011
-76.919	39.385	-0.18026	-76.378	38.778	-0.19667	-76.946	39.493	-0.22557	-76.543	37.766	-0.087659	-76.566	38.038	-0.31659	-76.939	39.336	-0.20333	-76.916	39.278	-0.1883	-76.831	39.068	-0.17714			-81.505	31.224	-0.20206	-81.412	30.445	-0.016905	-80.305	32.891	-0.19659	-81.905	31.254	-0.087099	-81.897	31.374	-0.10436	-81.607	32.186	-0.12001	-81.663	32.431	-0.13999	-81.958	31.524	-0.20659
-76.919	39.251	-0.19251	-76.376	39.396	-0.17833	-76.946	39.478	-0.20774	-76.541	37.853	-0.23257	-76.564	39.101	-0.19506	-76.939	39.318	-0.20343	-76.916	39.276	-0.18861	-76.831	39.066	-0.17634			-81.505	31.216	-0.18983	-81.412	30.444	-0.027551	-80.303	32.892	-0.19629	-81.905	31.252	-0.11079	-81.897	31.369	-0.10125	-81.605	32.181	-0.11437	-81.663	32.429	-0.14083	-81.958	31.517	-0.13186
-76.919	39.249	-0.19258	-76.376	39.395	-0.17616	-76.946	39.456	-0.21871	-76.541	37.851	-0.22447	-76.564	38.038	-0.30171	-76.939	39.316	-0.20344	-76.914	39.283	-0.18468	-76.831	39.064	-0.17592			-81.505	31.214	-0.18843	-81.412	30.442	-0.053787	-80.295	32.889	-0.21844	-81.905	31.244	-0.027404	-81.897	31.366	-0.089383	-81.605	31.491	-0.14779	-81.662	32.504	-0.12319	-81.958	31.516	-0.29292
-76.919	39.248	-0.19265	-76.374	39.396	-0.17784	-76.946	39.435	-0.20687	-76.541	37.783	-0.060799	-76.564	37.773	-0.105	-76.939	39.304	-0.20355	-76.914	39.281	-0.18512	-76.831	39.063	-0.1762			-81.505	31.212	-0.18503	-81.412	30.437	-0.0081843	-80.295	32.887	-0.22338	-81.903	31.447	-0.090031	-81.897	31.207	-0.074156	-81.605	31.486	-0.22376	-81.662	32.501	-0.15957	-81.958	31.514	-0.2409
-76.919	39.244	-0.1928	-76.374	39.395	-0.17734	-76.946	39.433	-0.20904	-76.539	37.861	-0.055978	-76.563	37.859	-0.0025473	-76.939	39.301	-0.20358	-76.914	39.279	-0.18554	-76.831	37.458	-0.23055			-81.505	31.211	-0.18138	-81.412	30.432	-0.0021375	-80.286	32.882	-0.23813	-81.903	31.374	-0.01147	-81.895	31.502	-0.10798	-81.603	32.182	-0.11212	-81.662	32.479	-0.12171	-81.958	31.512	-0.25092
-76.918	39.518	-0.23652	-76.373	39.253	-0.18524	-76.946	39.431	-0.21029	-76.539	37.853	-0.23882	-76.563	37.858	-0.02346	-76.938	39.511	-0.2391	-76.914	39.278	-0.18595	-76.831	37.394	-0.22474			-81.505	31.201	-0.15753	-81.412	30.42	-0.015368	-80.276	32.922	-0.18266	-81.903	31.264	-0.049576	-81.895	31.437	-0.089851	-81.603	32.181	-0.11099	-81.662	32.467	-0.12332	-81.958	31.511	-0.27152
-76.918	39.426	-0.19509	-76.373	39.251	-0.18559	-76.946	39.43	-0.21115	-76.539	37.786	-0.044368	-76.563	37.773	-0.11037	-76.938	39.51	-0.23885	-76.913	39.279	-0.1829	-76.831	37.293	-0.21761			-81.503	32.172	-0.10214	-81.412	30.419	-0.011653	-80.275	32.922	-0.18451	-81.903	31.262	-0.032423	-81.895	31.436	-0.035394	-81.603	31.492	-0.098858	-81.662	32.466	-0.12412	-81.958	31.509	-0.19446
-76.918	39.423	-0.19349	-76.373	39.248	-0.18669	-76.946	39.428	-0.21156	-76.539	37.784	-0.045328	-76.559	38.498	-0.14619	-76.938	39.486	-0.20256	-76.911	39.471	-0.20985	-76.829	39.098	-0.17845			-81.503	32.171	-0.20949	-81.412	30.417	-0.0077445	-80.273	33.009	-0.06647	-81.903	31.261	-0.06297	-81.895	31.429	-0.065163	-81.603	31.486	-0.16539	-81.662	32.464	-0.12504	-81.958	31.507	-0.2391
-76.918	39.418	-0.18764	-76.373	38.779	-0.20565	-76.946	39.37	-0.20819	-76.538	38.476	-0.075649	-76.553	37.378	-0.22907	-76.938	39.485	-0.19144	-76.911	39.279	-0.18074	-76.829	39.096	-0.17839			-81.503	32.169	-0.20961	-81.41	31.051	-0.16179	-80.273	32.922	-0.18535	-81.903	31.259	-0.082929	-81.895	31.427	-0.15334	-81.602	32.181	-0.10701	-81.662	32.461	-0.12713	-81.958	31.499	-0.20783
-76.918	39.415	-0.19397	-76.373	38.778	-0.20159	-76.946	39.361	-0.20833	-76.538	37.861	-0.0019853	-76.544	38.046	-0.11563	-76.938	39.483	-0.19514	-76.911	39.274	-0.1817	-76.829	39.094	-0.17855			-81.503	32.167	-0.093762	-81.41	30.977	-0.053603	-80.268	32.996	-0.098664	-81.903	31.256	-0.071363	-81.895	31.426	-0.036647	-81.6	32.179	-0.10358	-81.662	32.444	-0.13868	-81.958	31.494	-0.24611
-76.918	39.408	-0.19021	-76.371	39.249	-0.18736	-76.946	39.359	-0.20835	-76.538	37.859	-0.092358	-76.544	37.506	-0.22955	-76.938	39.366	-0.2005	-76.909	39.279	-0.18089	-76.829	39.093	-0.17759			-81.503	31.214	-0.19416	-81.41	30.976	-0.05131	-80.268	32.994	-0.13466	-81.903	31.254	-0.078925	-81.895	31.396	-0.033869	-81.6	32.162	-0.094569	-81.662	32.442	-0.13955	-81.958	31.487	-0.2282
-76.918	39.4	-0.18426	-76.371	39.248	-0.18845	-76.946	39.358	-0.20837	-76.538	37.856	-0.1537	-76.543	37.816	-0.12947	-76.938	39.364	-0.20065	-76.909	39.278	-0.18093	-76.829	39.091	-0.1782			-81.503	31.174	-0.14204	-81.41	30.974	-0.049013	-80.265	32.901	-0.22642	-81.903	31.252	-0.069652	-81.895	31.392	-0.12308	-81.598	32.441	-0.30035	-81.662	32.436	-0.1436	-81.958	31.451	-0.2869
-76.918	39.386	-0.17841	-76.371	39.246	-0.18947	-76.946	39.356	-0.20839	-76.538	37.854	-0.26167	-76.543	37.501	-0.23163	-76.938	39.303	-0.20249	-76.909	39.274	-0.18051	-76.829	39.089	-0.17681			-81.502	31.211	-0.19262	-81.41	30.972	-0.046713	-80.261	33.022	-0.07501	-81.903	31.246	-0.067489	-81.895	31.374	-0.047776	-81.598	32.187	-0.11157	-81.662	32.432	-0.14567	-81.958	31.444	-0.17709
-76.918	39.251	-0.19167	-76.369	39.251	-0.18736	-76.946	39.348	-0.20843	-76.538	37.853	-0.24473	-76.543	37.499	-0.23218	-76.936	39.511	-0.23881	-76.904	39.273	-0.17809	-76.829	39.088	-0.17791			-81.498	32.169	-0.13408	-81.41	30.971	-0.044404	-80.243	32.921	-0.2223	-81.903	31.244	-0.037303	-81.895	31.226	-0.073082	-81.598	32.162	-0.092584	-81.662	32.431	-0.1466	-81.958	31.442	-0.21507
-76.918	39.249	-0.19172	-76.369	39.248	-0.18974	-76.946	39.346	-0.20843	-76.536	37.861	-0.019901	-76.543	37.496	-0.23332	-76.936	39.51	-0.23855	-76.904	39.266	-0.17638	-76.829	39.068	-0.17595			-81.498	31.217	-0.19044	-81.41	30.969	-0.042085	-80.24	32.921	-0.19175	-81.903	31.202	-0.056424	-81.895	31.224	-0.083158	-81.597	31.489	-0.052161	-81.662	32.426	-0.14899	-81.958	31.422	-0.17313
-76.918	39.248	-0.19176	-76.369	39.246	-0.19167	-76.944	39.496	-0.23606	-76.536	37.859	-0.11096	-76.543	37.494	-0.23393	-76.936	39.483	-0.20063	-76.904	39.256	-0.17917	-76.829	39.066	-0.17621			-81.497	32.169	-0.15967	-81.41	30.909	-0.0048084	-80.216	33.081	-0.0084366	-81.902	31.544	-0.070156	-81.895	31.207	-0.073529	-81.597	31.487	-0.11547	-81.66	32.501	-0.20758	-81.958	31.407	-0.16762
-76.918	39.246	-0.19181	-76.368	39.256	-0.18673	-76.944	39.495	-0.21656	-76.536	37.856	-0.24516	-76.541	37.818	-0.12328	-76.936	39.47	-0.22718	-76.904	39.254	-0.17943	-76.829	39.064	-0.17678			-81.497	31.181	-0.14476	-81.41	30.907	-0.013413	-80.215	33.349	-0.021072	-81.902	31.529	-0.10744	-81.893	31.436	-0.043875	-81.595	32.194	-0.17033	-81.66	32.477	-0.14221	-81.957	31.556	-0.11258
-76.918	39.244	-0.19186	-76.368	39.254	-0.18697	-76.944	39.493	-0.22498	-76.536	37.854	-0.22265	-76.541	37.816	-0.11991	-76.936	39.451	-0.19606	-76.903	39.273	-0.17878	-76.829	39.063	-0.17657			-81.495	31.179	-0.16265	-81.41	30.906	-0.012447	-80.201	32.904	-0.23438	-81.902	31.452	-0.066869	-81.893	31.429	-0.031415	-81.595	31.487	-0.17365	-81.66	32.466	-0.13461	-81.957	31.536	-0.19171
-76.918	39.226	-0.19264	-76.368	39.253	-0.18735	-76.944	39.491	-0.21072	-76.536	37.853	-0.21586	-76.541	37.544	-0.21644	-76.936	39.366	-0.19919	-76.903	39.266	-0.17704	-76.828	39.098	-0.1769			-81.493	31.956	-0.36304	-81.41	30.445	-0.049754	-80.201	32.847	-0.31345	-81.902	31.451	-0.18135	-81.893	31.392	-0.14292	-81.592	32.164	-0.086572	-81.66	32.464	-0.13472	-81.957	31.522	-0.14918
-76.916	39.251	-0.19087	-76.368	39.251	-0.18797	-76.944	39.49	-0.22298	-76.534	37.829	-0.15919	-76.541	37.494	-0.23453	-76.936	39.364	-0.19912	-76.903	39.256	-0.17669	-76.828	39.096	-0.17718			-81.493	31.646	-0.35052	-81.41	30.444	-0.024939	-80.18	33.271	-0.059445	-81.902	31.367	-0.016149	-81.893	31.389	-0.065953	-81.583	30.892	-0.012043	-81.66	32.446	-0.14522	-81.957	31.517	-0.15071
-76.916	39.249	-0.19093	-76.368	39.249	-0.18896	-76.944	39.466	-0.22299	-76.533	37.829	-0.15812	-76.539	37.858	-0.11472	-76.936	39.363	-0.19907	-76.901	39.274	-0.17768	-76.828	39.089	-0.17714			-81.493	31.227	-0.20876	-81.41	30.442	-0.031813	-80.133	33.167	-0.11321	-81.902	31.266	-0.036896	-81.893	31.222	-0.06903	-81.582	30.892	-0.015538	-81.66	32.444	-0.1462	-81.957	31.516	-0.19848
-76.916	39.248	-0.19098	-76.368	39.246	-0.19323	-76.944	39.436	-0.20551	-76.529	38.504	-0.11293	-76.539	37.778	-0.052411	-76.936	39.339	-0.20068	-76.901	39.264	-0.17801	-76.828	39.069	-0.17641			-81.49	32.129	-0.10964	-81.41	30.44	-0.015838	-80.131	33.341	-0.034505	-81.902	31.264	-0.051412	-81.893	31.162	-0.012324	-81.58	32.477	-0.17628	-81.66	32.442	-0.14707	-81.957	31.514	-0.30476
-76.916	39.246	-0.19103	-76.368	39.244	-0.19532	-76.944	39.435	-0.20473	-76.529	37.804	-0.018944	-76.539	37.523	-0.22584	-76.934	39.511	-0.23852	-76.901	39.263	-0.17841	-76.828	39.066	-0.17616			-81.49	32.127	-0.11295	-81.41	30.439	-0.029624	-80.13	33.341	-0.029038	-81.902	31.244	-0.05736	-81.892	31.431	-0.047593	-81.577	32.352	-0.16694	-81.66	32.441	-0.14784	-81.957	31.509	-0.19692
-76.916	39.244	-0.19109	-76.368	39.243	-0.19732	-76.944	39.433	-0.204	-76.529	37.803	-0.023276	-76.539	37.521	-0.22637	-76.934	39.485	-0.19871	-76.899	39.274	-0.17759	-76.828	39.064	-0.17753			-81.49	31.142	-0.11238	-81.41	30.437	-0.0047399	-80.09	32.717	-0.25732	-81.902	31.221	-0.077245	-81.892	31.427	-0.059172	-81.575	32.084	-0.052433	-81.66	32.437	-0.14934	-81.957	31.507	-0.16382
-76.914	39.481	-0.20142	-76.368	39.241	-0.20375	-76.944	39.431	-0.20333	-76.529	37.726	-0.15156	-76.539	37.498	-0.23388	-76.934	39.481	-0.20732	-76.899	39.264	-0.17827	-76.828	39.063	-0.17663			-81.49	31.141	-0.095448	-81.41	30.435	-0.013951	-80.086	33.087	-0.12664	-81.902	31.204	-0.079283	-81.892	31.424	-0.033299	-81.573	32.377	-0.29354	-81.66	32.436	-0.15021	-81.957	31.506	-0.20596
-76.914	39.476	-0.19945	-76.368	38.749	-0.16831	-76.944	39.43	-0.20267	-76.528	38.504	-0.1196	-76.539	37.496	-0.23451	-76.934	39.47	-0.21789	-76.898	39.53	-0.23479	-76.828	39.061	-0.17732			-81.488	32.149	-0.17084	-81.41	30.434	-0.016418	-80.085	33.421	-0.00095225	-81.9	31.531	-0.13441	-81.892	31.422	-0.067562	-81.572	32.377	-0.30398	-81.66	32.434	-0.15114	-81.957	31.501	-0.17469
-76.914	39.475	-0.21067	-76.366	39.256	-0.18718	-76.944	39.393	-0.20656	-76.528	37.804	-0.016575	-76.538	37.876	-0.04611	-76.934	39.456	-0.19443	-76.898	39.276	-0.17688	-76.828	37.311	-0.21771			-81.488	32.147	-0.15544	-81.41	30.432	-0.032483	-80.076	33.174	-0.14743	-81.9	31.452	-0.070418	-81.892	31.397	-0.079391	-81.565	32.371	-0.22972	-81.66	32.432	-0.15211	-81.957	31.499	-0.16323
-76.914	39.421	-0.18838	-76.366	39.254	-0.18742	-76.944	39.359	-0.20677	-76.528	37.803	-0.023252	-76.538	37.841	-0.17555	-76.934	39.451	-0.20797	-76.898	39.274	-0.17791	-76.826	39.066	-0.17626			-81.488	31.142	-0.10168	-81.41	30.419	-0.018608	-80.071	33.429	-0.045889	-81.9	31.449	-0.095505	-81.892	31.396	-0.10609	-81.565	32.369	-0.18149	-81.66	32.431	-0.1531	-81.957	31.489	-0.18332
-76.914	39.248	-0.19011	-76.366	39.251	-0.18842	-76.944	39.358	-0.20681	-76.526	38.504	-0.12091	-76.538	37.839	-0.16402	-76.934	39.366	-0.19861	-76.898	39.259	-0.17954	-76.826	39.064	-0.17746			-81.488	31.137	-0.098734	-81.41	30.417	-0.013867	-80.048	33.091	-0.12491	-81.9	31.244	-0.084001	-81.892	31.386	-0.039148	-81.565	32.367	-0.12218	-81.66	32.424	-0.15641	-81.957	31.487	-0.26504
-76.913	39.521	-0.23617	-76.366	39.249	-0.18939	-76.944	39.356	-0.20684	-76.526	38.318	-0.11867	-76.538	37.781	-0.033769	-76.934	39.343	-0.19877	-76.898	39.258	-0.18039	-76.826	39.063	-0.17751			-81.488	31.136	-0.061095	-81.41	30.415	-0.0092084	-80.021	33.459	-0.041181	-81.9	31.242	-0.056012	-81.892	31.229	-0.027524	-81.565	32.366	-0.19743	-81.658	32.501	-0.097614	-81.957	31.479	-0.281
-76.913	39.475	-0.21061	-76.366	39.248	-0.19105	-76.944	39.346	-0.20699	-76.526	38.314	-0.10745	-76.536	37.841	-0.17427	-76.934	39.326	-0.19989	-76.896	39.53	-0.23446	-76.826	39.061	-0.17781			-81.487	32.127	-0.093307	-81.408	31.511	-0.34677	-80.021	33.457	-0.022378	-81.898	31.252	-0.06424	-81.892	31.219	-0.083562	-81.563	32.371	-0.13857	-81.658	32.491	-0.096004	-81.957	31.462	-0.23097
-76.913	39.186	-0.19179	-76.366	39.246	-0.19405	-76.944	39.321	-0.20709	-76.526	38.214	-0.2675	-76.536	37.546	-0.2178	-76.934	39.316	-0.20024	-76.896	39.513	-0.23011	-76.826	38.976	-0.17209			-81.487	31.154	-0.12248	-81.408	30.964	-0.036127	-80.021	33.454	-0.019878	-81.898	31.247	-0.058685	-81.892	31.216	-0.041955	-81.558	32.369	-0.26043	-81.658	32.489	-0.19152	-81.957	31.452	-0.29532
-76.911	39.423	-0.18841	-76.366	39.244	-0.19807	-76.943	39.493	-0.23036	-76.526	37.804	-0.01303	-76.534	37.854	-0.29302	-76.934	39.309	-0.2004	-76.896	39.511	-0.22923	-76.824	39.066	-0.17588			-81.485	32.147	-0.15487	-81.408	30.921	-0.047564	-80.02	33.457	-0.0081071	-81.898	31.246	-0.040396	-81.89	31.482	-0.10241	-81.557	32.372	-0.21893	-81.658	32.477	-0.17694	-81.957	31.451	-0.3109
-76.911	39.411	-0.19314	-76.366	39.243	-0.20935	-76.943	39.491	-0.21614	-76.526	37.763	-0.006395	-76.534	37.548	-0.2178	-76.934	39.271	-0.20084	-76.896	39.274	-0.17858	-76.824	39.064	-0.17563			-81.485	31.157	-0.11765	-81.408	30.919	-0.015974	-80.02	33.456	-0.056406	-81.898	31.244	-0.03858	-81.89	31.422	-0.067449	-81.557	32.371	-0.29119	-81.658	32.469	-0.1524	-81.957	31.429	-0.081754
-76.909	39.523	-0.23584	-76.364	39.258	-0.18743	-76.943	39.49	-0.22163	-76.526	37.761	-0.009786	-76.533	37.853	-0.30302	-76.933	39.508	-0.2375	-76.896	39.269	-0.17864	-76.824	39.063	-0.17567			-81.485	31.154	-0.11717	-81.408	30.914	-0.018493	-80.02	33.209	-0.16849	-81.898	31.242	-0.018062	-81.89	31.219	-0.060638	-81.557	32.359	-0.25739	-81.658	32.466	-0.1493	-81.955	31.524	-0.27032
-76.909	39.518	-0.23472	-76.364	39.256	-0.18758	-76.943	39.436	-0.20504	-76.526	37.759	-0.01338	-76.533	37.851	-0.17883	-76.933	39.468	-0.21761	-76.896	39.268	-0.1783	-76.824	39.061	-0.17717			-81.485	31.151	-0.14361	-81.408	30.435	-0.01141	-80.003	33.022	-0.18414	-81.898	31.239	-0.038957	-81.888	31.482	-0.12622	-81.555	32.372	-0.29434	-81.658	32.464	-0.14856	-81.955	31.522	-0.17024
-76.909	39.516	-0.2343	-76.364	39.254	-0.1878	-76.943	39.435	-0.20402	-76.526	37.608	-0.19375	-76.533	37.848	-0.20203	-76.933	39.465	-0.21943	-76.896	39.261	-0.1784	-76.824	38.979	-0.17164			-81.485	31.147	-0.10434	-81.408	30.415	-0.015703	-80.001	33.096	-0.17807	-81.898	31.237	-0.07467	-81.888	31.479	-0.14672	-81.555	32.371	-0.27977	-81.658	32.462	-0.14734	-81.955	31.517	-0.1629
-76.909	39.224	-0.18837	-76.364	39.253	-0.18815	-76.943	39.433	-0.20293	-76.524	38.219	-0.24423	-76.533	37.846	-0.20604	-76.933	39.368	-0.19525	-76.896	39.259	-0.17853	-76.824	38.973	-0.17183			-81.483	31.252	-0.24414	-81.408	30.412	-0.004928	-80.001	33.021	-0.18931	-81.898	31.234	-0.052026	-81.888	31.436	-0.10269	-81.555	32.359	-0.19921	-81.658	32.446	-0.15194	-81.955	31.516	-0.17931
-76.909	39.221	-0.1886	-76.364	39.251	-0.18872	-76.943	39.431	-0.20193	-76.524	37.761	-0.012517	-76.531	37.849	-0.27688	-76.933	39.323	-0.19865	-76.896	39.258	-0.17874	-76.824	38.929	-0.18034			-81.483	31.197	-0.16879	-81.407	30.964	-0.038823	-80	33.021	-0.18943	-81.897	31.549	-0.15136	-81.888	31.422	-0.049321	-81.548	32.004	-0.14462	-81.658	32.444	-0.15316	-81.955	31.514	-0.24467
-76.909	39.169	-0.191	-76.364	39.249	-0.18963	-76.943	39.428	-0.20299	-76.523	38.314	-0.11279	-76.531	37.848	-0.20347	-76.933	39.319	-0.19883	-76.896	39.254	-0.18012	-76.824	38.868	-0.18838			-81.483	31.159	-0.11771	-81.407	30.949	-0.017097	-79.993	33.074	-0.16821	-81.897	31.547	-0.089666	-81.888	31.399	-0.037758	-81.547	32.004	-0.097566	-81.658	32.442	-0.15439	-81.955	31.512	-0.19054
-76.909	39.168	-0.19109	-76.364	39.248	-0.19116	-76.943	39.391	-0.20484	-76.523	37.949	-0.012025	-76.531	37.846	-0.18429	-76.931	39.508	-0.23712	-76.896	39.158	-0.18467	-76.824	37.338	-0.21809			-81.483	31.149	-0.13328	-81.407	30.947	-0.014809	-79.928	32.929	-0.16173	-81.897	31.521	-0.16197	-81.888	31.162	-0.0028167	-81.547	32.002	-0.11455	-81.658	32.441	-0.15537	-81.955	31.511	-0.17453
-76.908	39.521	-0.23515	-76.364	39.246	-0.19409	-76.943	39.359	-0.20547	-76.523	37.761	-0.022635	-76.531	37.496	-0.23704	-76.931	39.468	-0.21082	-76.894	39.53	-0.23412	-76.824	37.331	-0.21789			-81.482	32.146	-0.04185	-81.407	30.927	-0.0039199	-79.921	32.841	-0.30594	-81.897	31.246	-0.04648	-81.887	31.481	-0.1764	-81.545	32.002	-0.12587	-81.658	32.436	-0.15752	-81.955	31.509	-0.11385
-76.908	39.52	-0.23475	-76.364	39.244	-0.20013	-76.943	39.358	-0.20548	-76.521	38.221	-0.24213	-76.529	37.993	-0.089552	-76.931	39.411	-0.20138	-76.894	39.511	-0.22864	-76.824	37.308	-0.21769			-81.482	31.257	-0.30791	-81.407	30.926	-0.002755	-79.92	32.841	-0.29391	-81.897	31.241	-0.076208	-81.887	31.434	-0.064933	-81.543	32.386	-0.54321	-81.658	32.434	-0.15813	-81.955	31.507	-0.16447
-76.908	39.518	-0.23435	-76.364	39.243	-0.20486	-76.943	39.356	-0.20549	-76.514	38.498	-0.066564	-76.529	37.848	-0.15848	-76.931	39.368	-0.189	-76.894	39.274	-0.1791	-76.823	39.064	-0.17553			-81.482	31.256	-0.20699	-81.407	30.924	-0.022962	-79.898	33.329	-0.12662	-81.897	31.186	-0.039389	-81.887	31.432	-0.040085	-81.542	32.386	-0.43204	-81.658	32.432	-0.15884	-81.955	31.506	-0.19284
-76.908	39.405	-0.19295	-76.364	38.748	-0.16102	-76.943	39.348	-0.20554	-76.513	38.498	-0.060126	-76.529	37.846	-0.21968	-76.931	39.323	-0.19706	-76.894	39.273	-0.18108	-76.823	39.063	-0.17551			-81.482	31.254	-0.23764	-81.407	30.922	-0.026294	-79.89	33.402	-0.093333	-81.897	31.184	-0.037186	-81.887	31.431	-0.06726	-81.542	32.384	-0.39687	-81.658	32.431	-0.15964	-81.955	31.501	-0.056768
-76.908	39.273	-0.18014	-76.363	39.258	-0.18779	-76.941	39.493	-0.21898	-76.513	37.941	-0.07355	-76.528	37.929	-0.022294	-76.931	39.319	-0.19732	-76.894	39.269	-0.17917	-76.823	39.061	-0.17682			-81.482	31.252	-0.22431	-81.407	30.921	-0.021381	-79.86	33.452	-0.06089	-81.895	31.552	-0.14364	-81.887	31.397	-0.09634	-81.54	32.387	-0.41777	-81.658	32.424	-0.16316	-81.955	31.487	-0.13218
-76.908	39.221	-0.1874	-76.363	39.256	-0.18791	-76.941	39.491	-0.2101	-76.509	38.489	-0.057535	-76.528	37.848	-0.2158	-76.931	39.318	-0.19745	-76.894	39.268	-0.17865	-76.823	37.341	-0.21825			-81.482	31.197	-0.14609	-81.407	30.919	-0.011982	-79.858	33.454	-0.065866	-81.895	31.549	-0.11179	-81.887	31.377	-0.0038404	-81.54	32.386	-0.40424	-81.658	32.411	-0.16734	-81.955	31.479	-0.33556
-76.908	39.169	-0.19018	-76.363	39.254	-0.18808	-76.941	39.475	-0.21017	-76.506	38.216	-0.20913	-76.514	37.819	-0.055921	-76.931	39.274	-0.19902	-76.894	39.266	-0.17836	-76.823	37.279	-0.21733			-81.482	31.146	-0.096699	-81.407	30.916	-0.046749	-79.858	33.452	-0.051576	-81.895	31.547	-0.11664	-81.887	31.336	-0.12194	-81.538	32.387	-0.48073	-81.658	32.409	-0.16777	-81.955	31.466	-0.20652
-76.908	39.168	-0.19027	-76.363	39.249	-0.18962	-76.941	39.453	-0.20034	-76.504	37.764	-0.16138	-76.511	37.499	-0.23836	-76.931	39.258	-0.19926	-76.894	39.264	-0.17819	-76.821	39.064	-0.17566			-81.48	32.181	-0.07707	-81.407	30.914	-0.018554	-79.858	33.451	-0.13901	-81.895	31.521	-0.10878	-81.885	31.511	-0.1467	-81.538	32.386	-0.38758	-81.657	32.502	-0.090903	-81.955	31.462	-0.24308
-76.906	39.516	-0.23355	-76.363	39.248	-0.19089	-76.941	39.433	-0.2014	-76.504	37.763	-0.073945	-76.511	37.498	-0.23842	-76.931	39.254	-0.1993	-76.894	39.263	-0.1781	-76.821	39.063	-0.17542			-81.48	31.257	-0.25569	-81.407	30.414	-0.015893	-79.856	33.454	-0.030099	-81.895	31.517	-0.042686	-81.885	31.457	-0.091951	-81.53	32.432	-0.25583	-81.657	32.501	-0.16848	-81.955	31.399	-0.11216
-76.906	39.223	-0.18576	-76.363	39.246	-0.19342	-76.941	39.431	-0.20032	-76.503	38.473	-0.062973	-76.509	37.501	-0.23849	-76.929	39.481	-0.20571	-76.894	39.261	-0.17801	-76.821	39.061	-0.17649			-81.48	31.252	-0.22228	-81.407	30.412	-0.011363	-79.856	33.452	-0.074326	-81.895	31.246	-0.072508	-81.885	31.432	-0.021773	-81.53	32.431	-0.25869	-81.657	32.491	-0.083524	-81.955	31.397	-0.12253
-76.906	39.169	-0.18945	-76.363	39.244	-0.20076	-76.941	39.43	-0.19839	-76.503	37.779	-0.033472	-76.509	37.499	-0.23854	-76.929	39.48	-0.20791	-76.894	39.259	-0.17782	-76.821	38.921	-0.1788			-81.48	31.234	-0.21075	-81.407	30.41	-0.0058723	-79.855	33.456	-0.089241	-81.895	31.187	-0.065233	-81.885	31.431	-0.033516	-81.53	32.216	-0.15556	-81.657	32.481	-0.081222	-81.955	31.396	-0.13018
-76.906	39.168	-0.18954	-76.361	39.259	-0.18802	-76.941	39.359	-0.20419	-76.503	37.778	-0.053183	-76.509	37.498	-0.2386	-76.929	39.478	-0.21558	-76.894	39.258	-0.17699	-76.821	38.834	-0.19005			-81.478	32.182	-0.084875	-81.407	30.409	-0.0011956	-79.855	33.454	-0.091129	-81.895	31.186	-0.042937	-81.883	31.529	-0.093944	-81.53	32.214	-0.13251	-81.657	32.471	-0.19328	-81.953	31.532	-0.18015
-76.904	39.408	-0.18905	-76.361	39.258	-0.18809	-76.941	39.358	-0.20422	-76.501	37.779	-0.031242	-76.506	37.794	-0.046025	-76.929	39.323	-0.1957	-76.894	39.158	-0.1835	-76.821	37.344	-0.2184			-81.478	31.257	-0.21998	-81.407	30.405	-0.0023924	-79.843	33.477	-0.018246	-81.895	31.184	-0.039293	-81.883	31.481	-0.17825	-81.528	32.434	-0.25661	-81.657	32.469	-0.21513	-81.953	31.522	-0.19626
-76.904	39.284	-0.18123	-76.361	39.256	-0.18817	-76.941	39.356	-0.20425	-76.501	37.778	-0.047768	-76.504	37.794	-0.012872	-76.929	39.318	-0.19594	-76.893	39.53	-0.23378	-76.819	39.066	-0.17631			-81.478	31.256	-0.22515	-81.407	30.11	-0.15273	-79.843	33.471	-0.015952	-81.893	31.549	-0.17126	-81.883	31.479	-0.0966	-81.528	32.432	-0.25985	-81.657	32.451	-0.15704	-81.953	31.514	-0.17172
-76.904	39.224	-0.18393	-76.361	39.248	-0.19011	-76.941	39.349	-0.20435	-76.501	37.776	-0.059367	-76.501	37.763	-0.080801	-76.929	39.273	-0.19808	-76.893	39.279	-0.18312	-76.819	39.064	-0.17616			-81.477	32.182	-0.12739	-81.407	30.109	-0.13652	-79.84	33.382	-0.13486	-81.893	31.519	-0.064421	-81.883	31.476	-0.087572	-81.528	32.431	-0.26207	-81.657	32.449	-0.15749	-81.953	31.511	-0.19014
-76.904	39.168	-0.18879	-76.361	39.246	-0.19064	-76.939	39.49	-0.20684	-76.496	37.783	-0.060308	-76.499	37.763	-0.086792	-76.929	39.258	-0.19838	-76.893	39.274	-0.17748	-76.819	39.063	-0.17613			-81.477	32.179	-0.064037	-81.405	30.957	-0.03532	-79.838	33.382	-0.12545	-81.893	31.517	-0.10419	-81.883	31.429	-0.14616	-81.527	32.436	-0.25682	-81.657	32.446	-0.15892	-81.953	31.509	-0.16436
-76.904	39.166	-0.18888	-76.359	39.259	-0.18832	-76.939	39.46	-0.21189	-76.496	37.781	-0.053549	-76.498	37.763	-0.081422	-76.928	39.515	-0.23784	-76.893	39.271	-0.18001	-76.819	39.061	-0.17667			-81.477	31.257	-0.21209	-81.405	30.956	-0.033355	-79.831	33.454	-0.066741	-81.893	31.514	-0.050258	-81.883	31.352	-0.080629	-81.527	32.434	-0.2608	-81.657	32.434	-0.16584	-81.953	31.506	-0.18916
-76.903	39.408	-0.19215	-76.359	39.258	-0.18836	-76.939	39.458	-0.20498	-76.494	37.783	-0.055973	-76.498	37.761	-0.086207	-76.928	39.5	-0.23464	-76.893	39.269	-0.17945	-76.819	38.949	-0.17581			-81.477	30.092	-0.015324	-81.405	30.954	-0.031349	-79.825	33.329	-0.16719	-81.893	31.332	-0.18696	-81.883	31.351	-0.12656	-81.527	32.432	-0.26381	-81.657	32.409	-0.17443	-81.953	31.501	-0.17256
-76.903	39.168	-0.18799	-76.359	39.256	-0.18838	-76.939	39.455	-0.20433	-76.494	37.781	-0.051294	-76.496	38.843	-0.1876	-76.928	39.481	-0.20438	-76.893	39.268	-0.17894	-76.819	38.941	-0.1741			-81.475	31.659	-0.40574	-81.405	30.952	-0.029287	-79.821	33.284	-0.18661	-81.893	31.331	-0.13818	-81.883	31.349	-0.12326	-81.527	32.431	-0.26487	-81.657	32.407	-0.17473	-81.953	31.494	-0.12145
-76.901	39.411	-0.18875	-76.359	39.248	-0.18807	-76.939	39.451	-0.19839	-76.493	37.781	-0.045854	-76.496	37.778	-0.047067	-76.928	39.48	-0.20835	-76.893	39.261	-0.17773	-76.819	38.921	-0.18466			-81.475	31.257	-0.2198	-81.405	30.951	-0.027151	-79.821	33.282	-0.19884	-81.893	31.236	-0.053839	-81.883	31.312	-0.068624	-81.527	31.336	-0.1936	-81.657	32.386	-0.17916	-81.953	31.487	-0.20797
-76.901	39.398	-0.18813	-76.359	39.246	-0.18539	-76.939	39.435	-0.20112	-76.488	37.844	-0.071019	-76.496	37.776	-0.046294	-76.928	39.478	-0.22289	-76.893	39.158	-0.18235	-76.819	38.876	-0.18756			-81.475	30.09	-0.019238	-81.405	30.949	-0.024916	-79.818	33.281	-0.1886	-81.893	31.186	-0.054561	-81.883	31.311	-0.012883	-81.525	32.429	-0.26411	-81.657	32.384	-0.17931	-81.953	31.479	-0.27459
-76.899	39.415	-0.18556	-76.358	39.259	-0.1886	-76.939	39.433	-0.19983	-76.488	37.589	-0.23311	-76.496	37.761	-0.088124	-76.928	39.476	-0.21539	-76.891	39.279	-0.17972	-76.819	38.834	-0.19019			-81.473	31.659	-0.36071	-81.405	30.947	-0.02255	-79.813	33.547	-0.00088928	-81.893	31.179	-0.03276	-81.883	31.137	-0.0062493	-81.525	32.427	-0.26038	-81.657	32.382	-0.17942	-81.953	31.467	-0.10714
-76.899	39.401	-0.19658	-76.358	39.248	-0.18447	-76.939	39.431	-0.1982	-76.486	38.458	-0.015057	-76.496	37.733	-0.16089	-76.928	39.471	-0.22347	-76.891	39.273	-0.17655	-76.819	37.294	-0.21724			-81.472	31.226	-0.19952	-81.405	30.946	-0.020002	-79.808	33.556	-0.0063337	-81.892	31.549	-0.19057	-81.882	31.481	-0.13088	-81.525	32.209	-0.1419	-81.655	32.499	-0.32058	-81.953	31.462	-0.19776
-76.899	39.398	-0.18706	-76.356	39.259	-0.18885	-76.939	39.43	-0.19635	-76.483	38.454	-0.033954	-76.496	37.504	-0.24304	-76.928	39.309	-0.19516	-76.891	39.266	-0.1787	-76.819	37.293	-0.21723			-81.472	31.212	-0.17385	-81.405	30.944	-0.0172	-79.791	33.264	-0.17698	-81.892	31.547	-0.14417	-81.882	31.479	-0.12597	-81.525	31.851	-0.22317	-81.655	32.471	-0.16649	-81.953	31.456	-0.25478
-76.899	39.229	-0.1791	-76.356	39.253	-0.18774	-76.939	39.386	-0.20177	-76.483	37.746	-0.13425	-76.494	37.778	-0.042012	-76.928	39.278	-0.19689	-76.889	39.268	-0.17925	-76.819	37.263	-0.21517			-81.47	31.226	-0.18803	-81.405	30.942	-0.014035	-79.791	33.262	-0.18612	-81.892	31.546	-0.090363	-81.882	31.427	-0.10051	-81.525	31.546	-0.19331	-81.655	32.469	-0.16949	-81.953	31.454	-0.24301
-76.898	39.413	-0.19119	-76.356	39.249	-0.18456	-76.939	39.385	-0.20159	-76.483	37.739	-0.15949	-76.494	37.776	-0.03628	-76.928	39.256	-0.1975	-76.889	39.266	-0.17872	-76.818	39.066	-0.17652			-81.47	31.224	-0.22556	-81.405	30.941	-0.01035	-79.778	33.476	-0.01696	-81.892	31.517	-0.074758	-81.882	31.371	-0.084997	-81.523	32.429	-0.26367	-81.655	32.467	-0.17771	-81.953	31.426	-0.1592
-76.898	39.311	-0.18376	-76.356	39.248	-0.18	-76.939	39.376	-0.20168	-76.481	38.454	-0.02392	-76.494	37.774	-0.032626	-76.926	39.515	-0.23753	-76.888	39.284	-0.17479	-76.818	39.064	-0.17643			-81.47	31.221	-0.22713	-81.405	30.937	-0.0032339	-79.771	33.327	-0.13554	-81.892	31.341	-0.1362	-81.882	31.349	-0.063968	-81.523	32.209	-0.15444	-81.655	32.461	-0.21178	-81.953	31.407	-0.097339
-76.898	39.294	-0.1817	-76.354	39.249	-0.18228	-76.939	39.361	-0.20271	-76.481	37.748	-0.11999	-76.494	37.761	-0.1677	-76.926	39.5	-0.2285	-76.888	39.283	-0.17821	-76.818	39.063	-0.17639			-81.47	31.217	-0.11867	-81.405	30.936	-0.00061596	-79.76	33.382	-0.11104	-81.892	31.332	-0.051678	-81.882	31.347	-0.13921	-81.523	31.852	-0.2238	-81.655	32.454	-0.17112	-81.953	31.406	-0.079123
-76.898	39.229	-0.1772	-76.353	39.258	-0.18913	-76.939	39.359	-0.20278	-76.481	37.746	-0.12791	-76.494	37.733	-0.16254	-76.926	39.481	-0.20974	-76.888	39.281	-0.1742	-76.818	39.061	-0.1763			-81.468	31.224	-0.19503	-81.405	30.926	-0.011817	-79.723	33.299	-0.12999	-81.892	31.329	-0.10623	-81.882	31.342	-0.11479	-81.523	31.851	-0.24292	-81.655	32.452	-0.17019	-81.953	31.399	-0.11239
-76.898	39.209	-0.18009	-76.353	39.256	-0.18871	-76.939	39.358	-0.20284	-76.481	37.739	-0.15974	-76.493	37.778	-0.037455	-76.926	39.48	-0.2206	-76.888	39.279	-0.17199	-76.818	38.936	-0.17661			-81.468	31.216	-0.18663	-81.405	30.924	-0.041916	-79.72	33.379	-0.00098441	-81.892	31.227	-0.035706	-81.882	31.341	-0.12799	-81.522	32.442	-0.24633	-81.655	32.447	-0.16651	-81.953	31.397	-0.12255
-76.896	39.413	-0.18821	-76.353	39.251	-0.1846	-76.939	39.356	-0.2029	-76.479	37.746	-0.12082	-76.493	37.776	-0.02943	-76.926	39.476	-0.21266	-76.888	39.278	-0.17133	-76.818	38.876	-0.18737			-81.467	31.227	-0.19706	-81.405	30.922	-0.017343	-79.706	33.412	-0.13682	-81.89	31.531	-0.079006	-81.88	31.514	-0.13219	-81.522	32.229	-0.17157	-81.655	32.446	-0.1666	-81.953	31.391	-0.11851
-76.896	39.294	-0.18381	-76.353	39.249	-0.18082	-76.939	39.353	-0.203	-76.478	37.508	-0.25001	-76.493	37.774	-0.025926	-76.926	39.471	-0.21478	-76.888	39.273	-0.17817	-76.818	38.836	-0.19029			-81.467	31.221	-0.15833	-81.405	30.919	-0.032908	-79.706	33.306	-0.17321	-81.89	31.344	-0.098554	-81.88	31.427	-0.01452	-81.522	31.851	-0.25892	-81.655	32.411	-0.1811	-81.953	31.389	-0.12363
-76.896	39.148	-0.18567	-76.351	39.256	-0.18898	-76.939	39.351	-0.20304	-76.478	37.506	-0.24965	-76.491	37.779	-0.037202	-76.926	39.466	-0.21484	-76.888	39.271	-0.17763	-76.818	37.293	-0.21704			-81.465	31.262	-0.30395	-81.405	30.916	-0.006638	-79.676	33.539	-0.0063793	-81.89	31.341	-0.15697	-81.88	31.349	-0.12604	-81.52	32.199	-0.14622	-81.655	32.409	-0.18139	-81.952	31.534	-0.089019
-76.896	39.114	-0.18837	-76.351	39.251	-0.1848	-76.939	39.349	-0.20309	-76.476	37.511	-0.25146	-76.489	37.819	-0.04889	-76.926	39.313	-0.19411	-76.888	39.269	-0.17731	-76.818	37.291	-0.21701			-81.465	31.257	-0.24286	-81.405	30.914	-0.023429	-79.583	33.374	-0.071816	-81.89	31.332	-0.062018	-81.88	31.342	-0.12225	-81.52	32.031	-0.075836	-81.655	32.406	-0.18184	-81.952	31.514	-0.18856
-76.894	39.415	-0.19108	-76.351	39.249	-0.17993	-76.939	39.348	-0.20313	-76.474	37.751	-0.12183	-76.489	37.779	-0.030466	-76.926	39.309	-0.19421	-76.888	39.268	-0.17827	-76.816	39.066	-0.17638			-81.465	31.256	-0.23148	-81.405	30.911	-0.005993	-79.583	33.372	-0.020479	-81.89	31.329	-0.10031	-81.88	31.341	-0.094801	-81.52	32.027	-0.080251	-81.655	32.377	-0.18542	-81.952	31.499	-0.16925
-76.894	39.148	-0.18453	-76.349	39.254	-0.18908	-76.939	39.346	-0.20317	-76.474	37.749	-0.11606	-76.488	37.823	-0.012147	-76.926	39.278	-0.19572	-76.888	39.266	-0.17571	-76.816	39.064	-0.17631			-81.465	31.226	-0.20993	-81.405	30.907	-0.0080301	-79.573	33.341	-0.17711	-81.888	31.346	-0.13656	-81.88	31.319	-0.14281	-81.52	32.026	-0.047483	-81.655	32.374	-0.18548	-81.952	31.487	-0.22746
-76.893	39.493	-0.19561	-76.349	39.253	-0.18826	-76.939	39.331	-0.20337	-76.474	37.748	-0.11005	-76.488	37.821	-0.043492	-76.926	39.271	-0.19602	-76.888	39.249	-0.17509	-76.816	39.063	-0.17629			-81.465	31.224	-0.18719	-81.405	30.407	-0.0028232	-79.571	33.356	-0.12467	-81.888	31.344	-0.10695	-81.88	31.232	-0.13727	-81.52	32.021	-0.086952	-81.653	32.497	-0.18197	-81.952	31.479	-0.35886
-76.893	39.313	-0.17803	-76.348	39.256	-0.19058	-76.939	39.326	-0.2034	-76.474	37.509	-0.2517	-76.488	37.819	-0.043383	-76.926	39.256	-0.19655	-76.886	39.511	-0.22357	-76.816	39.061	-0.17635			-81.465	31.222	-0.17551	-81.405	30.405	-0.0038341	-79.481	33.506	-0.0072088	-81.888	31.339	-0.13619	-81.878	31.532	-0.071834	-81.518	32.199	-0.11876	-81.653	32.484	-0.029533	-81.952	31.467	-0.09073
-76.893	39.311	-0.18049	-76.348	39.254	-0.19083	-76.939	39.324	-0.20341	-76.469	37.424	-0.23763	-76.488	37.818	-0.032978	-76.926	39.254	-0.19659	-76.886	39.51	-0.21876	-76.816	38.914	-0.18222			-81.463	31.259	-0.27625	-81.405	30.115	-0.16591	-79.468	33.492	-0.066049	-81.888	31.332	-0.066348	-81.878	31.476	-0.13103	-81.518	32.027	-0.075153	-81.653	32.481	-0.01305	-81.952	31.466	-0.09343
-76.893	39.294	-0.18213	-76.346	39.256	-0.19241	-76.939	39.298	-0.20361	-76.466	37.781	-0.046922	-76.488	37.816	-0.01321	-76.926	39.249	-0.19673	-76.886	39.49	-0.18455	-76.816	38.874	-0.18745			-81.463	31.257	-0.27117	-81.403	31.087	-0.18396	-79.463	33.506	-0.05338	-81.888	31.329	-0.082355	-81.878	31.474	-0.11284	-81.518	32.014	-0.063458	-81.653	32.471	-0.2096	-81.952	31.464	-0.21972
-76.893	39.293	-0.17797	-76.261	39.531	-0.16786	-76.938	39.478	-0.21314	-76.464	37.779	-0.0034782	-76.488	37.779	-0.023648	-76.924	39.441	-0.19812	-76.886	39.283	-0.17405	-76.814	39.118	-0.17964			-81.463	31.256	-0.23347	-81.403	31.086	-0.18621	-79.438	33.287	-0.067242	-81.887	31.451	-0.12692	-81.878	31.426	-0.077283	-81.517	32.017	-0.044221	-81.653	32.469	-0.19458	-81.952	31.462	-0.24723
-76.893	39.228	-0.17297	-76.254	39.53	-0.22747	-76.938	39.46	-0.20948	-76.464	37.764	-0.11311	-76.488	37.778	-0.01266	-76.924	39.38	-0.17997	-76.886	39.281	-0.17569	-76.814	39.066	-0.17616			-81.463	31.224	-0.19737	-81.403	30.954	-0.037364	-79.436	33.287	-0.090354	-81.887	31.349	-0.11675	-81.878	31.351	-0.11482	-81.517	32.016	-0.054047	-81.653	32.459	-0.21183	-81.952	31.459	-0.18376
-76.893	39.224	-0.17349	-76.253	39.53	-0.19485	-76.938	39.458	-0.21106	-76.464	37.763	-0.13654	-76.488	37.728	-0.1673	-76.924	39.311	-0.19305	-76.886	39.279	-0.1706	-76.814	39.064	-0.17611			-81.463	31.222	-0.1579	-81.403	30.404	-0.009911	-79.436	33.286	-0.1162	-81.887	31.344	-0.072796	-81.878	31.349	-0.10521	-81.515	32.577	-0.18291	-81.653	32.454	-0.20034	-81.952	31.439	-0.12547
-76.893	39.218	-0.17083	-76.253	37.436	-0.26329	-76.938	39.456	-0.20012	-76.463	37.764	-0.12486	-76.488	37.726	-0.16812	-76.924	39.271	-0.19483	-76.886	39.278	-0.17168	-76.814	39.063	-0.17604			-81.463	30.104	-0.057489	-81.402	31.702	-0.42667	-79.436	33.282	-0.15565	-81.887	31.342	-0.10099	-81.878	31.341	-0.069688	-81.515	32.031	-0.0029436	-81.653	32.452	-0.17626	-81.952	31.437	-0.16836
-76.893	39.196	-0.17908	-76.251	39.531	-0.19746	-76.938	39.431	-0.19607	-76.463	37.763	-0.1478	-76.486	37.821	-0.00056529	-76.924	39.254	-0.19559	-76.886	39.276	-0.17494	-76.814	38.914	-0.18096			-81.462	31.264	-0.32767	-81.402	31.309	-0.23018	-79.435	33.286	-0.097442	-81.887	31.341	-0.12087	-81.878	31.329	-0.082527	-81.515	31.812	-0.11782	-81.653	32.451	-0.17036	-81.952	31.436	-0.12182
-76.893	39.194	-0.17918	-76.249	39.531	-0.18845	-76.938	39.43	-0.19058	-76.456	37.929	-0.23768	-76.486	37.819	-0.03625	-76.923	39.525	-0.2384	-76.886	39.274	-0.17528	-76.814	38.874	-0.1876			-81.462	31.217	-0.18301	-81.398	30.369	-0.05255	-79.431	33.289	-0.10979	-81.887	31.339	-0.092493	-81.878	31.316	-0.10613	-81.513	32.581	-0.18195	-81.653	32.411	-0.18805	-81.952	31.424	-0.21309
-76.893	39.193	-0.17924	-76.249	37.376	-0.25429	-76.938	39.428	-0.19027	-76.439	37.431	-0.24078	-76.486	37.779	-0.027923	-76.923	39.521	-0.23797	-76.886	39.271	-0.17738	-76.814	37.313	-0.217			-81.462	31.216	-0.1931	-81.398	30.367	-0.076835	-79.431	33.286	-0.11605	-81.887	31.337	-0.14171	-81.878	31.304	-0.034389	-81.513	32.579	-0.18253	-81.653	32.374	-0.19118	-81.952	31.422	-0.20068
-76.893	39.151	-0.18301	-76.241	37.891	-0.072391	-76.938	39.378	-0.20057	-76.438	37.783	-0.20547	-76.486	37.776	-5.6271e-05	-76.923	39.52	-0.23774	-76.886	39.269	-0.17538	-76.813	39.068	-0.17592			-81.462	31.214	-0.20311	-81.398	30.365	-0.019182	-79.41	33.177	-0.26794	-81.887	31.331	-0.14783	-81.877	31.532	-0.087049	-81.513	32.577	-0.18313	-81.653	32.366	-0.19108	-81.952	31.419	-0.14924
-76.893	39.124	-0.18586	-76.238	39.395	-0.21593	-76.938	39.359	-0.2011	-76.438	37.781	-0.098828	-76.486	37.728	-0.17251	-76.923	39.48	-0.21113	-76.886	39.268	-0.17266	-76.813	39.066	-0.17596			-81.46	31.264	-0.31627	-81.398	30.362	-0.070419	-79.408	33.457	-0.091992	-81.887	31.327	-0.082137	-81.877	31.476	-0.12232	-81.513	31.814	-0.17615	-81.652	32.497	-0.14148	-81.952	31.409	-0.12548
-76.891	39.316	-0.17645	-76.236	39.393	-0.20409	-76.938	39.354	-0.20144	-76.438	37.753	-0.095496	-76.484	37.821	-0.0076112	-76.923	39.44	-0.19446	-76.884	39.511	-0.22217	-76.813	39.064	-0.17594			-81.46	31.219	-0.17895	-81.398	30.36	-0.062881	-79.37	33.382	-0.11952	-81.885	31.451	-0.20477	-81.877	31.474	-0.094527	-81.513	31.812	-0.16479	-81.652	32.496	-0.18908	-81.952	31.406	-0.016277
-76.891	39.293	-0.17806	-76.118	39.573	-0.25024	-76.938	39.353	-0.20153	-76.436	37.783	-0.11854	-76.483	37.821	-0.0012833	-76.923	39.383	-0.17595	-76.884	39.51	-0.21722	-76.813	39.063	-0.17586			-81.46	30.627	-0.00035123	-81.398	30.359	-0.10889	-79.365	33.379	-0.12062	-81.885	31.351	-0.08789	-81.877	31.314	-0.13633	-81.513	31.811	-0.14378	-81.652	32.492	-0.12619	-81.952	31.404	-0.059423
-76.891	39.226	-0.17128	-76.118	39.571	-0.29741	-76.938	39.351	-0.20161	-76.436	37.753	-0.095264	-76.483	37.818	-0.021484	-76.923	39.381	-0.17797	-76.884	39.485	-0.19301	-76.813	38.913	-0.18067			-81.458	31.264	-0.27904	-81.398	30.357	-0.06598	-79.325	33.576	-0.055944	-81.885	31.349	-0.13672	-81.877	31.304	-0.056891	-81.512	32.581	-0.18219	-81.652	32.454	-0.28037	-81.952	31.399	-0.17225
-76.891	39.196	-0.17792	-76.116	39.575	-0.25537	-76.938	39.349	-0.20169	-76.436	37.746	-0.060895	-76.483	37.778	-0.00073736	-76.923	39.38	-0.17699	-76.884	39.463	-0.18911	-76.811	39.118	-0.17799			-81.458	31.259	-0.22053	-81.398	30.355	-0.062605	-79.08	33.812	-0.074777	-81.885	31.347	-0.1383	-81.875	31.479	-0.083492	-81.512	32.574	-0.18452	-81.652	32.452	-0.33657	-81.952	31.397	-0.1312
-76.891	39.194	-0.17826	-76.116	39.573	-0.24361	-76.938	39.348	-0.20176	-76.436	37.279	-0.23221	-76.478	37.728	-0.17338	-76.923	39.359	-0.18818	-76.884	39.283	-0.17418	-76.811	39.068	-0.1758			-81.458	30.069	-0.022499	-81.398	30.354	-0.076352	-78.828	34.399	-0.1242	-81.885	31.344	-0.10616	-81.875	31.477	-0.15063	-81.51	31.537	-0.12398	-81.652	32.451	-0.26158	-81.952	31.392	-0.14557
-76.891	39.178	-0.17938	-76.116	39.571	-0.25681	-76.938	39.346	-0.20183	-76.434	37.783	-0.11841	-76.476	37.736	-0.062054	-76.923	39.358	-0.18802	-76.884	39.281	-0.17424	-76.811	39.066	-0.17583			-81.457	31.802	-0.31687	-81.372	31.144	-0.27505	-78.825	34.401	-0.126	-81.885	31.339	-0.067776	-81.875	31.476	-0.16168	-81.508	32.474	-0.4415	-81.652	32.439	-0.17644	-81.952	31.391	-0.13308
-76.889	39.314	-0.17762	-76.114	39.575	-0.28519	-76.938	39.336	-0.20214	-76.434	37.753	-0.095097	-76.476	37.734	-0.11709	-76.923	39.319	-0.18902	-76.884	39.279	-0.17233	-76.811	39.064	-0.17581			-81.457	31.262	-0.27087	-81.37	31.144	-0.26632	-81.988	31.536	-0.087973	-81.885	31.332	-0.066359	-81.875	31.394	-0.089023	-81.508	32.472	-0.32858	-81.652	32.437	-0.17735	-81.952	31.387	-0.16685
-76.889	39.293	-0.177	-76.114	39.573	-0.259	-76.938	39.333	-0.20221	-76.423	37.276	-0.22951	-76.474	38.193	-0.14934	-76.923	39.311	-0.19105	-76.884	39.278	-0.17473	-76.811	39.063	-0.17573			-81.457	31.261	-0.30817	-81.367	31.156	-0.27453	-81.988	31.532	-0.12991	-81.885	31.331	-0.094729	-81.875	31.346	-0.04502	-81.508	32.169	-0.16392	-81.652	32.432	-0.18229	-81.952	31.386	-0.12388
-76.889	39.196	-0.17552	-76.114	39.571	-0.24547	-76.938	39.329	-0.20228	-76.416	37.838	-0.13074	-76.474	38.191	-0.083315	-76.923	39.293	-0.19292	-76.884	39.276	-0.17177	-76.811	38.911	-0.18186			-81.457	31.259	-0.23875	-81.367	31.154	-0.2675	-81.987	31.536	-0.086571	-81.885	31.327	-0.10989	-81.875	31.344	-0.042578	-81.508	32.132	-0.0036782	-81.652	32.431	-0.1838	-81.95	31.564	-0.11031
-76.889	39.178	-0.17902	-76.113	39.575	-0.25677	-76.938	39.298	-0.20252	-76.414	38.303	-0.019784	-76.474	37.568	-0.2266	-76.923	39.271	-0.19366	-76.884	39.274	-0.17514	-76.811	37.321	-0.21688			-81.457	31.221	-0.15284	-81.367	31.152	-0.27385	-81.985	31.544	-0.089768	-81.885	31.314	-0.076745	-81.875	31.341	-0.068404	-81.508	31.792	-0.30697	-81.652	32.412	-0.19347	-81.95	31.541	-0.19727
-76.889	39.156	-0.18034	-76.113	39.573	-0.2582	-76.938	39.296	-0.20254	-76.409	37.813	-0.072844	-76.469	37.604	-0.18575	-76.923	39.269	-0.19374	-76.884	39.271	-0.1772	-76.811	37.251	-0.21634			-81.455	31.266	-0.29962	-81.367	31.151	-0.27305	-81.985	31.542	-0.090868	-81.883	31.521	-0.14455	-81.875	31.336	-0.077112	-81.507	32.206	-0.0064793	-81.652	32.411	-0.19415	-81.95	31.534	-0.12802
-76.888	39.314	-0.17544	-76.111	39.571	-0.25183	-76.938	39.294	-0.20255	-76.408	37.811	-0.09902	-76.469	37.464	-0.24353	-76.923	39.266	-0.19391	-76.884	39.269	-0.17428	-76.809	39.066	-0.17575			-81.455	31.262	-0.29719	-81.367	30.197	-0.025561	-81.985	31.527	-0.01438	-81.883	31.449	-0.17824	-81.875	31.334	-0.075964	-81.505	32.216	-0.087234	-81.652	32.376	-0.19721	-81.95	31.532	-0.15024
-76.888	39.304	-0.18104	-76.109	39.573	-0.24547	-76.938	39.293	-0.20257	-76.408	37.723	-0.078383	-76.466	37.804	-0.085377	-76.923	39.243	-0.19499	-76.883	39.51	-0.21562	-76.809	39.064	-0.17572			-81.455	31.261	-0.35468	-81.363	30.184	-0.047249	-81.983	31.551	-0.088389	-81.883	31.437	-0.049909	-81.875	31.314	-0.10442	-81.505	32.207	-0.029282	-81.652	32.364	-0.1963	-81.95	31.514	-0.22654
-76.888	39.303	-0.1799	-76.109	39.571	-0.25452	-76.938	39.283	-0.20266	-76.406	37.811	-0.16859	-76.466	37.803	-0.092646	-76.923	39.218	-0.19584	-76.883	39.463	-0.18887	-76.809	39.063	-0.17564			-81.455	30.617	-0.0072645	-81.362	30.179	-0.042944	-81.983	31.544	-0.092317	-81.883	31.436	-0.089284	-81.873	31.467	-0.048144	-81.505	32.206	-0.039094	-81.652	32.357	-0.19594	-81.95	31.499	-0.21204
-76.888	39.301	-0.17919	-76.108	39.573	-0.2439	-76.938	39.281	-0.20267	-76.406	37.723	-0.042416	-76.466	37.801	-0.11287	-76.921	39.51	-0.23524	-76.883	39.283	-0.1729	-76.809	39.061	-0.17551			-81.453	31.266	-0.28656	-81.358	30.167	-0.048093	-81.983	31.542	-0.093573	-81.883	31.434	-0.0060196	-81.873	31.394	-0.059481	-81.505	32.136	-0.074707	-81.652	32.356	-0.19582	-81.95	31.496	-0.13452
-76.888	39.294	-0.17769	-76.108	39.571	-0.25039	-76.938	39.278	-0.2027	-76.406	37.673	-0.099277	-76.466	37.799	-0.10554	-76.921	39.478	-0.21168	-76.883	39.281	-0.17281	-76.809	38.908	-0.17857			-81.453	31.262	-0.32057	-81.355	30.154	-0.067487	-81.983	31.507	-0.079966	-81.883	31.337	-0.13953	-81.873	31.389	-0.011813	-81.505	31.234	-0.22061	-81.65	32.504	-0.31119	-81.95	31.479	-0.36513
-76.888	39.166	-0.17902	-76.106	39.573	-0.24504	-76.936	39.48	-0.20917	-76.403	37.811	-0.16763	-76.464	37.929	-0.077774	-76.921	39.468	-0.2186	-76.883	39.279	-0.17566	-76.809	38.906	-0.17851			-81.453	31.261	-0.31819	-81.353	30.149	-0.050796	-81.982	31.554	-0.088811	-81.883	31.332	-0.11976	-81.873	31.342	-0.05299	-81.505	31.232	-0.21361	-81.65	32.491	-0.15099	-81.95	31.467	-0.14263
-76.888	39.154	-0.17959	-76.106	39.571	-0.23191	-76.936	39.478	-0.21005	-76.401	37.811	-0.15361	-76.464	37.928	-0.014485	-76.921	39.441	-0.21558	-76.883	39.278	-0.1765	-76.809	38.874	-0.19252			-81.453	30.589	-0.0011949	-81.353	30.147	-0.053907	-81.982	31.551	-0.090518	-81.883	31.329	-0.077093	-81.873	31.341	-0.10715	-81.505	31.231	-0.21042	-81.65	32.479	-0.064916	-81.95	31.466	-0.14304
-76.886	39.301	-0.17898	-76.104	39.571	-0.2576	-76.936	39.463	-0.20805	-76.399	37.811	-0.16061	-76.464	37.803	-0.10302	-76.921	39.381	-0.17948	-76.883	39.276	-0.16784	-76.809	37.473	-0.22019			-81.452	31.267	-0.24895	-81.352	30.144	-0.046475	-81.982	31.544	-0.09486	-81.883	31.327	-0.1092	-81.873	31.336	-0.090944	-81.505	31.229	-0.18327	-81.65	32.477	-0.056138	-81.95	31.464	-0.23357
-76.886	39.179	-0.17658	-76.073	39.62	-0.30828	-76.936	39.461	-0.21214	-76.399	37.809	-0.15596	-76.464	37.801	-0.10494	-76.921	39.334	-0.19448	-76.883	39.274	-0.174	-76.809	37.341	-0.21922			-81.452	31.266	-0.22013	-81.352	30.142	-0.034586	-81.982	31.541	-0.097869	-81.883	31.316	-0.097435	-81.873	31.334	-0.068696	-81.503	31.234	-0.2157	-81.65	32.462	-0.18117	-81.95	31.461	-0.13831
-76.886	39.178	-0.17707	-76.073	39.618	-0.29296	-76.936	39.46	-0.21162	-76.399	37.803	-0.14188	-76.464	37.798	-0.084573	-76.921	39.328	-0.18526	-76.883	39.241	-0.17493	-76.808	39.066	-0.17569			-81.452	31.264	-0.32405	-81.35	31.177	-0.24164	-81.982	31.507	-0.069811	-81.882	31.521	-0.10539	-81.873	31.329	-0.11334	-81.503	31.232	-0.20265	-81.65	32.454	-0.27077	-81.95	31.424	-0.15796
-76.886	39.154	-0.17902	-76.069	39.615	-0.23423	-76.936	39.458	-0.2176	-76.398	37.813	-0.062172	-76.464	37.506	-0.25344	-76.921	39.263	-0.19299	-76.883	39.239	-0.17538	-76.808	39.064	-0.17564			-81.452	31.262	-0.34484	-81.345	30.112	-0.027985	-81.982	31.506	-0.20389	-81.882	31.451	-0.13942	-81.873	31.327	-0.15106	-81.503	31.231	-0.19027	-81.65	32.451	-0.32113	-81.95	31.422	-0.18362
-76.884	39.303	-0.1808	-76.068	39.615	-0.27468	-76.936	39.436	-0.19978	-76.398	37.811	-0.16572	-76.464	37.504	-0.25265	-76.919	39.523	-0.23765	-76.883	39.238	-0.17344	-76.808	39.063	-0.17556			-81.452	31.259	-0.34482	-81.33	32.084	-0.11209	-81.98	31.544	-0.097397	-81.882	31.449	-0.14179	-81.873	31.316	-0.10424	-81.503	31.229	-0.21191	-81.65	32.441	-0.13911	-81.95	31.421	-0.15837
-76.884	39.301	-0.18159	-76.066	39.616	-0.28532	-76.936	39.431	-0.19476	-76.398	37.809	-0.1744	-76.463	37.929	-0.10159	-76.919	39.51	-0.23485	-76.881	39.276	-0.17348	-76.808	39.061	-0.17544			-81.452	30.551	-0.00095452	-81.33	30.047	-0.0087168	-81.98	31.522	-0.15218	-81.882	31.439	-0.1189	-81.873	31.314	-0.08917	-81.5	32.142	-0.016293	-81.65	32.431	-0.17761	-81.95	31.419	-0.2229
-76.884	39.299	-0.17797	-76.029	39.613	-0.37992	-76.936	39.43	-0.19426	-76.398	37.803	-0.12495	-76.463	37.928	-0.02936	-76.919	39.493	-0.22249	-76.881	39.253	-0.17401	-76.808	39.059	-0.17528			-81.45	31.279	-0.25028	-81.328	32.084	-0.22861	-81.978	31.519	-0.20428	-81.882	31.432	-0.078916	-81.873	31.287	-0.058574	-81.497	32.239	-0.14365	-81.65	32.429	-0.18133	-81.95	31.417	-0.17512
-76.884	39.298	-0.17657	-76.029	39.57	-0.30924	-76.936	39.428	-0.19149	-76.398	37.799	-0.1025	-76.463	37.803	-0.02722	-76.919	39.481	-0.20187	-76.879	39.511	-0.21785	-76.808	39.058	-0.17511			-81.45	31.267	-0.19968	-81.322	30.014	-0.024403	-81.977	31.544	-0.10251	-81.882	31.329	-0.11172	-81.873	31.241	-0.07284	-81.48	31.719	-0.27305	-81.65	32.427	-0.18454	-81.95	31.406	-0.080306
-76.884	39.179	-0.17335	-76.028	39.615	-0.39872	-76.936	39.426	-0.19564	-76.398	37.798	-0.092441	-76.463	37.801	-0.098813	-76.919	39.478	-0.21198	-76.879	39.283	-0.17764	-76.808	38.906	-0.17863			-81.45	31.266	-0.2697	-81.32	31.207	-0.22922	-81.977	31.541	-0.10761	-81.882	31.327	-0.092263	-81.872	31.524	-0.14311	-81.462	32.389	-0.3052	-81.65	32.412	-0.19954	-81.95	31.404	-0.09046
-76.884	39.178	-0.17439	-76.028	39.613	-0.44684	-76.936	39.421	-0.19926	-76.396	37.813	-0.12321	-76.463	37.799	-0.10713	-76.919	39.465	-0.23309	-76.879	39.276	-0.17314	-76.808	38.874	-0.18465			-81.45	31.264	-0.24567	-81.318	31.207	-0.23537	-81.977	31.521	-0.16509	-81.882	31.152	-0.0054627	-81.872	31.474	-0.11704	-81.46	32.389	-0.28431	-81.65	32.369	-0.2024	-81.95	31.401	-0.069573
-76.884	39.143	-0.17905	-76.028	39.611	-0.40801	-76.936	39.42	-0.19471	-76.396	37.811	-0.14551	-76.463	37.798	-0.066833	-76.919	39.463	-0.22947	-76.879	39.253	-0.17421	-76.806	39.064	-0.17559			-81.45	31.261	-0.30725	-81.317	31.909	-0.26836	-81.975	31.544	-0.10516	-81.88	31.449	-0.13076	-81.872	31.394	-0.055216	-81.46	31.627	-0.36507	-81.65	32.352	-0.20044	-81.95	31.399	-0.079297
-76.884	39.141	-0.17914	-76.028	39.57	-0.32528	-76.936	39.378	-0.19983	-76.396	37.801	-0.096659	-76.463	37.508	-0.25457	-76.919	39.461	-0.22055	-76.879	39.251	-0.17713	-76.806	39.063	-0.1755			-81.45	31.259	-0.30162	-81.313	31.204	-0.20889	-81.975	31.542	-0.10785	-81.88	31.447	-0.12973	-81.872	31.329	-0.095619	-81.458	31.634	-0.33513	-81.648	32.504	-0.29316	-81.95	31.397	-0.13235
-76.883	39.313	-0.17857	-76.026	39.616	-0.28926	-76.936	39.376	-0.19993	-76.396	37.799	-0.086336	-76.463	37.506	-0.25362	-76.919	39.46	-0.21139	-76.879	39.249	-0.17786	-76.806	39.061	-0.17538			-81.45	31.254	-0.20852	-81.307	32.157	-0.25758	-81.975	31.541	-0.11117	-81.88	31.439	-0.13513	-81.872	31.327	-0.144	-81.458	31.629	-0.28978	-81.648	32.491	-0.17561	-81.95	31.396	-0.19199
-76.883	39.306	-0.18223	-76.026	39.615	-0.37294	-76.936	39.359	-0.19919	-76.396	37.798	-0.084648	-76.463	37.504	-0.25279	-76.919	39.443	-0.20799	-76.878	39.278	-0.17909	-76.806	39.059	-0.17524			-81.45	30.594	-0.00076197	-81.298	31.216	-0.20244	-81.975	31.539	-0.11468	-81.88	31.436	-0.095186	-81.872	31.317	-0.041831	-81.458	31.627	-0.37632	-81.648	32.467	-0.17385	-81.95	31.392	-0.15558
-76.883	39.301	-0.17972	-76.026	39.613	-0.36966	-76.936	39.354	-0.19959	-76.396	37.796	-0.10109	-76.463	37.458	-0.24376	-76.919	39.334	-0.19993	-76.878	39.243	-0.17115	-76.806	39.058	-0.17511			-81.45	30.329	-0.0083719	-81.297	31.216	-0.21501	-81.975	31.522	-0.1727	-81.88	31.432	-0.12514	-81.872	31.316	-0.084472	-81.457	31.629	-0.33033	-81.648	32.466	-0.17307	-81.95	31.391	-0.11469
-76.883	39.299	-0.17807	-76.026	39.611	-0.32981	-76.936	39.349	-0.20005	-76.394	37.813	-0.13994	-76.463	37.454	-0.2433	-76.919	39.321	-0.18531	-76.876	39.243	-0.17151	-76.806	39.056	-0.17497			-81.448	31.279	-0.22068	-81.295	31.236	-0.12748	-81.973	31.551	-0.10069	-81.878	31.537	-0.18943	-81.872	31.314	-0.096781	-81.457	31.627	-0.40423	-81.648	32.464	-0.17614	-81.95	31.389	-0.089705
-76.881	39.313	-0.17842	-76.026	39.57	-0.32228	-76.936	39.348	-0.20018	-76.394	37.811	-0.13002	-76.461	37.798	-0.021827	-76.919	39.304	-0.18717	-76.876	39.241	-0.17292	-76.806	39.054	-0.17481			-81.448	31.267	-0.19856	-81.295	31.217	-0.22092	-81.973	31.541	-0.11483	-81.878	31.526	-0.19115	-81.872	31.242	-0.0767	-81.455	31.856	-0.31124	-81.648	32.462	-0.18522	-81.95	31.387	-0.12259
-76.881	39.306	-0.17743	-76.024	39.57	-0.27824	-76.936	39.346	-0.2003	-76.394	37.809	-0.12224	-76.461	37.796	-0.031413	-76.918	39.513	-0.23535	-76.874	39.026	-0.18533	-76.806	38.874	-0.18156			-81.448	31.266	-0.20263	-81.295	31.216	-0.22318	-81.973	31.539	-0.11884	-81.878	31.524	-0.13672	-81.87	31.479	-0.08047	-81.455	31.416	-0.26359	-81.648	32.461	-0.20162	-81.95	31.386	-0.11063
-76.881	39.299	-0.17771	-76.023	39.61	-0.29992	-76.936	39.336	-0.20083	-76.391	37.813	-0.094239	-76.459	37.836	-0.080389	-76.918	39.51	-0.23445	-76.874	39.021	-0.18578	-76.804	39.063	-0.17548			-81.448	31.264	-0.22421	-81.293	31.221	-0.22446	-81.973	31.522	-0.17625	-81.878	31.467	-0.17552	-81.87	31.392	-0.096762	-81.453	32.407	-0.19239	-81.648	32.451	-0.24941	-81.948	31.564	-0.11138
-76.881	39.234	-0.17326	-76.021	39.618	-0.30525	-76.936	39.333	-0.20096	-76.391	37.806	-0.11032	-76.459	37.834	-0.070736	-76.918	39.493	-0.22988	-76.873	39.018	-0.18537	-76.804	39.061	-0.17535			-81.448	31.262	-0.23008	-81.293	31.217	-0.22869	-81.973	31.472	-0.20222	-81.878	31.466	-0.14887	-81.87	31.329	-0.10601	-81.453	31.966	-0.31208	-81.648	32.449	-0.18439	-81.948	31.549	-0.13518
-76.881	39.226	-0.17039	-76.021	39.61	-0.30033	-76.936	39.331	-0.20102	-76.391	37.631	-0.31116	-76.459	37.789	-0.004506	-76.918	39.488	-0.22278	-76.871	39.533	-0.22981	-76.804	39.059	-0.17521			-81.448	31.261	-0.28121	-81.291	31.222	-0.23103	-81.972	31.541	-0.1186	-81.878	31.439	-0.14012	-81.87	31.327	-0.11062	-81.453	31.856	-0.30962	-81.648	32.446	-0.22634	-81.948	31.536	-0.24104
-76.881	39.133	-0.17873	-76.021	39.356	-0.13622	-76.936	39.329	-0.20107	-76.389	39.391	-0.18933	-76.459	37.788	-0.020952	-76.918	39.481	-0.21196	-76.871	39.465	-0.18733	-76.804	39.058	-0.17509			-81.448	31.259	-0.30012	-81.291	31.221	-0.23269	-81.97	31.557	-0.099347	-81.878	31.371	-0.037837	-81.87	31.319	-0.031137	-81.453	31.744	-0.38265	-81.648	32.444	-0.14897	-81.948	31.532	-0.22359
-76.881	39.114	-0.17966	-76.021	39.354	-0.13698	-76.936	39.304	-0.20152	-76.384	37.759	-0.1398	-76.459	37.786	-0.036461	-76.918	39.478	-0.21347	-76.871	39.149	-0.18005	-76.804	39.056	-0.17498			-81.448	30.616	-0.00769	-81.29	31.301	-0.26593	-81.97	31.556	-0.10049	-81.878	31.357	-0.012379	-81.87	31.317	-0.054774	-81.445	31.472	-0.35478	-81.648	32.441	-0.10788	-81.948	31.524	-0.13139
-76.879	39.506	-0.20227	-76.019	39.631	-0.28025	-76.936	39.301	-0.20155	-76.381	37.781	-0.043991	-76.458	37.838	-0.078737	-76.918	39.471	-0.21576	-76.871	39.148	-0.17908	-76.804	39.054	-0.17482			-81.448	30.576	-0.0081612	-81.29	31.231	-0.23838	-81.97	31.552	-0.10308	-81.878	31.356	-0.051534	-81.87	31.316	-0.085222	-81.443	32.131	-0.022633	-81.648	32.431	-0.12973	-81.948	31.482	-0.31155
-76.879	39.301	-0.17951	-76.019	39.63	-0.30363	-76.936	39.299	-0.20156	-76.364	39.341	-0.19054	-76.458	37.834	-0.063536	-76.918	39.465	-0.21195	-76.871	39.021	-0.18437	-76.804	39.023	-0.17258			-81.448	30.547	-0.0051983	-81.29	31.229	-0.23745	-81.97	31.541	-0.12248	-81.877	31.526	-0.21087	-81.87	31.314	-0.061208	-81.442	32.534	-0.0898	-81.648	32.429	-0.15125	-81.948	31.481	-0.26254
-76.879	39.299	-0.1779	-76.019	39.628	-0.29568	-76.936	39.298	-0.20157	-76.364	37.811	-0.0019029	-76.458	37.833	-0.053795	-76.918	39.463	-0.21708	-76.871	39.018	-0.18468	-76.804	38.888	-0.18219			-81.448	30.544	-0.0093224	-81.29	31.227	-0.23687	-81.97	31.537	-0.1521	-81.877	31.466	-0.11134	-81.868	31.366	-0.10463	-81.44	32.412	-0.20617	-81.648	32.427	-0.17264	-81.948	31.479	-0.35308
-76.879	39.263	-0.17729	-76.019	39.625	-0.29582	-76.936	39.294	-0.20159	-76.351	37.379	-0.23672	-76.458	37.788	-0.020592	-76.918	39.461	-0.22977	-76.871	37.431	-0.23244	-76.804	38.883	-0.18432			-81.448	30.237	-0.0028736	-81.29	31.226	-0.2371	-81.97	31.536	-0.10121	-81.877	31.357	-0.019433	-81.868	31.364	-0.075112	-81.44	32.229	-0.0020227	-81.648	32.426	-0.17236	-81.948	31.424	-0.10255
-76.879	39.234	-0.17456	-76.019	39.611	-0.30253	-76.936	39.293	-0.2016	-76.343	39.324	-0.15911	-76.458	37.786	-0.04302	-76.918	39.46	-0.20956	-76.869	39.019	-0.18386	-76.804	38.881	-0.18734			-81.447	31.267	-0.18659	-81.29	31.224	-0.23766	-81.97	31.502	-0.23538	-81.877	31.356	-0.012767	-81.868	31.329	-0.10726	-81.438	32.534	-0.077543	-81.648	32.352	-0.20534	-81.948	31.422	-0.15964
-76.879	39.134	-0.17817	-76.019	39.61	-0.34307	-76.936	39.288	-0.20163	-76.341	39.324	-0.15868	-76.458	37.784	-0.034596	-76.918	39.458	-0.20275	-76.869	39.018	-0.18401	-76.804	38.879	-0.18673			-81.447	31.264	-0.24168	-81.288	31.234	-0.24349	-81.968	31.559	-0.09981	-81.875	31.432	-0.085403	-81.868	31.317	-0.044151	-81.437	32.534	-0.12733	-81.648	32.341	-0.20329	-81.948	31.421	-0.23883
-76.879	39.114	-0.17902	-76.018	39.626	-0.30856	-76.936	39.283	-0.20165	-76.341	39.314	-0.1836	-76.451	37.841	-0.059004	-76.918	39.456	-0.2021	-76.869	37.433	-0.23275	-76.804	37.256	-0.21693			-81.447	31.247	-0.25051	-81.288	31.232	-0.24415	-81.968	31.557	-0.1009	-81.875	31.374	-0.070717	-81.868	31.309	-0.053268	-81.437	30.219	-0.016188	-81.648	32.339	-0.20299	-81.948	31.416	-0.12442
-76.878	39.308	-0.17921	-76.018	39.616	-0.23729	-76.936	39.281	-0.20167	-76.339	39.324	-0.17299	-76.436	38.139	-0.086888	-76.918	39.455	-0.20561	-76.869	37.431	-0.23274	-76.804	37.254	-0.21621			-81.447	30.549	-0.009536	-81.288	31.231	-0.2433	-81.968	31.556	-0.10209	-81.875	31.352	-0.12084	-81.867	31.366	-0.091294	-81.437	30.217	-0.019413	-81.647	32.506	-0.2086	-81.948	31.412	-0.071079
-76.878	39.303	-0.1812	-76.018	37.246	-0.30988	-76.936	39.278	-0.20169	-76.339	39.323	-0.16786	-76.436	37.816	-0.09833	-76.918	39.448	-0.2005	-76.868	39.54	-0.23072	-76.803	39.059	-0.17522			-81.447	30.532	-0.00032843	-81.288	31.229	-0.24327	-81.968	31.551	-0.10645	-81.875	31.351	-0.12195	-81.867	31.329	-0.060627	-81.437	30.215	-0.033074	-81.647	32.501	-0.29187	-81.948	31.406	-0.062076
-76.878	39.071	-0.18262	-76.016	39.626	-0.29835	-76.934	39.505	-0.23703	-76.329	38.139	-0.039153	-76.436	37.558	-0.23172	-76.918	39.443	-0.21471	-76.868	37.431	-0.23306	-76.803	39.058	-0.17507			-81.447	30.531	-0.0026323	-81.286	31.241	-0.21932	-81.968	31.549	-0.10832	-81.875	31.329	-0.11363	-81.867	31.321	-0.0032825	-81.435	31.416	-0.63513	-81.647	32.466	-0.16836	-81.948	31.404	-0.074277
-76.876	39.518	-0.22689	-76.014	39.66	-0.23139	-76.934	39.486	-0.2138	-76.253	39.62	-0.20094	-76.434	37.816	-0.10295	-76.918	39.381	-0.17811	-76.868	37.428	-0.23304	-76.803	39.056	-0.17495			-81.447	30.235	-0.0070399	-81.286	31.237	-0.24877	-81.968	31.541	-0.12646	-81.873	31.499	-0.056858	-81.867	31.317	-0.046701	-81.432	31.532	-0.26958	-81.647	32.464	-0.17422	-81.948	31.401	-0.025462
-76.876	39.511	-0.21479	-76.014	39.616	-0.17906	-76.934	39.475	-0.20968	-76.228	38.763	-0.13674	-76.433	37.816	-0.11851	-76.918	39.334	-0.19846	-76.866	39.033	-0.18158	-76.803	39.054	-0.17486			-81.447	30.234	-0.003052	-81.286	31.236	-0.24941	-81.968	31.537	-0.10828	-81.873	31.497	-0.049077	-81.867	31.316	-0.0024295	-81.428	32.382	-0.2036	-81.647	32.462	-0.19018	-81.948	31.399	-0.05727
-76.876	39.506	-0.19115	-76.013	39.625	-0.26342	-76.934	39.473	-0.20868	-76.214	39.616	-0.1875	-76.428	39.436	-0.18255	-76.918	39.314	-0.18505	-76.866	37.431	-0.23342	-76.803	38.889	-0.18328			-81.445	31.881	-0.31745	-81.286	31.234	-0.24941	-81.968	31.536	-0.11887	-81.873	31.494	-0.048879	-81.867	31.314	-0.028235	-81.427	32.567	-0.21089	-81.647	32.461	-0.23827	-81.948	31.394	-0.1868
-76.876	39.435	-0.18223	-76.013	39.616	-0.21326	-76.934	39.46	-0.21861	-76.208	38.971	-0.13111	-76.419	37.844	-0.10416	-76.918	39.301	-0.18517	-76.864	39.52	-0.22449	-76.803	38.884	-0.18517			-81.445	31.267	-0.18309	-81.286	31.232	-0.24879	-81.968	31.502	-0.26224	-81.873	31.492	-0.025951	-81.865	31.502	-0.13267	-81.427	32.346	-0.034682	-81.647	32.446	-0.16245	-81.948	31.389	-0.12869
-76.876	39.308	-0.18023	-76.013	37.244	-0.31685	-76.934	39.453	-0.19748	-76.159	39.483	-0.12542	-76.419	37.843	-0.11654	-76.916	39.495	-0.22976	-76.864	39.516	-0.21964	-76.803	38.879	-0.18861			-81.445	31.266	-0.17499	-81.285	32.036	-0.19614	-81.968	31.492	-0.22436	-81.873	31.481	-0.054777	-81.865	31.367	-0.11712	-81.427	31.636	-0.50989	-81.647	32.442	-0.040259	-81.948	31.386	-0.11423
-76.876	39.304	-0.17786	-76.011	39.628	-0.25213	-76.934	39.448	-0.21702	-76.158	39.491	-0.17683	-76.418	39.349	-0.18415	-76.916	39.466	-0.22617	-76.864	37.433	-0.23384	-76.803	38.878	-0.19153			-81.445	30.549	-0.013009	-81.285	32.026	-0.30273	-81.968	31.457	-0.15265	-81.873	31.479	-0.057061	-81.865	31.321	-0.017145	-81.427	31.634	-0.5808	-81.647	32.439	-0.2034	-81.948	31.374	-0.15297
-76.876	39.296	-0.17709	-76.009	39.628	-0.22582	-76.934	39.445	-0.20985	-76.158	39.483	-0.14428	-76.418	37.843	-0.11084	-76.916	39.465	-0.22098	-76.863	39.52	-0.224	-76.803	37.429	-0.23192			-81.445	30.542	-0.0068482	-81.285	31.309	-0.30886	-81.967	31.556	-0.10365	-81.873	31.471	-0.09016	-81.865	31.319	-0.072833	-81.425	31.891	-0.37355	-81.647	32.437	-0.18973	-81.948	31.372	-0.11051
-76.876	39.264	-0.17752	-76.008	39.628	-0.2285	-76.934	39.44	-0.20131	-76.156	39.491	-0.18168	-76.418	37.841	-0.12132	-76.916	39.463	-0.21044	-76.863	39.518	-0.22247	-76.803	37.256	-0.21695			-81.445	30.541	-0.0036501	-81.285	31.292	-0.25407	-81.967	31.551	-0.10838	-81.873	31.462	-0.098626	-81.865	31.316	-0.057722	-81.425	31.636	-0.51154	-81.647	32.436	-0.22074	-81.948	31.371	-0.10249
-76.876	39.231	-0.17341	-76.008	39.626	-0.25361	-76.934	39.435	-0.19686	-76.148	38.371	-0.13676	-76.416	39.349	-0.18901	-76.916	39.455	-0.21476	-76.863	39.516	-0.21823	-76.803	37.254	-0.21736			-81.445	30.532	-0.0081504	-81.285	31.244	-0.23915	-81.967	31.544	-0.11971	-81.873	31.419	-0.059112	-81.865	31.314	-0.037151	-81.423	32.557	-0.21141	-81.647	32.427	-0.16023	-81.948	31.369	-0.13318
-76.876	39.199	-0.17393	-76.008	37.251	-0.3191	-76.934	39.433	-0.19552	-76.121	38.544	-0.046224	-76.416	37.926	-0.028321	-76.916	39.453	-0.20421	-76.863	37.434	-0.2343	-76.801	39.059	-0.17527			-81.445	30.531	-0.0089296	-81.285	31.242	-0.2511	-81.967	31.536	-0.023273	-81.873	31.382	-0.076544	-81.863	31.492	-0.10674	-81.423	32.397	-0.18217	-81.647	32.344	-0.20852	-81.947	31.562	-0.11368
-76.876	39.186	-0.17202	-76.006	39.628	-0.19903	-76.934	39.431	-0.19434	-76.119	38.544	-0.040766	-76.416	37.843	-0.105	-76.916	39.448	-0.20492	-76.861	39.533	-0.22762	-76.801	39.058	-0.1751			-81.445	30.529	-0.0069857	-81.285	31.241	-0.25414	-81.967	31.504	-0.16576	-81.873	31.372	-0.071659	-81.863	31.392	-0.083137	-81.423	32.366	-0.10973	-81.647	32.342	-0.20815	-81.947	31.549	-0.13742
-76.876	39.149	-0.17397	-76.006	39.623	-0.17959	-76.934	39.43	-0.19364	-75.864	39.269	-0.28012	-76.416	37.841	-0.11518	-76.916	39.445	-0.20276	-76.861	39.52	-0.22348	-76.801	39.056	-0.17494			-81.445	30.237	-9.2663e-05	-81.285	31.239	-0.25459	-81.967	31.502	-0.19552	-81.873	31.359	-0.023024	-81.863	31.371	-0.14044	-81.422	32.557	-0.2054	-81.647	32.341	-0.20776	-81.947	31.536	-0.17727
-76.876	39.133	-0.17711	-76.004	39.621	-0.22951	-76.934	39.428	-0.18347	-75.856	39.605	-0.16547	-76.414	37.844	-0.08752	-76.916	39.339	-0.1963	-76.861	37.434	-0.23473	-76.801	39.054	-0.17484			-81.445	30.235	-0.0069405	-81.283	32.027	-0.3239	-81.967	31.497	-0.25551	-81.873	31.357	-0.03204	-81.863	31.324	-0.050276	-81.42	32.446	-0.23626	-81.647	32.339	-0.20738	-81.947	31.531	-0.19826
-76.876	39.106	-0.17866	-76.004	39.58	-0.30206	-76.934	39.426	-0.19393	-75.851	38.344	-0.015829	-76.414	37.843	-0.098865	-76.916	39.338	-0.1995	-76.861	37.384	-0.23009	-76.801	38.884	-0.18468			-81.443	30.534	-0.026131	-81.283	32.026	-0.27227	-81.967	31.492	-0.214	-81.873	31.354	-0.044107	-81.863	31.322	-0.035426	-81.42	32.444	-0.13287	-81.647	32.334	-0.20624	-81.947	31.529	-0.18227
-76.876	39.073	-0.18161	-76.003	39.625	-0.20322	-76.934	39.425	-0.19652	-75.849	38.341	-0.026998	-76.413	37.719	-0.18324	-76.916	39.333	-0.19625	-76.861	37.383	-0.22992	-76.801	38.879	-0.1888			-81.443	30.235	-0.0079654	-81.283	32.024	-0.27275	-81.967	31.489	-0.19821	-81.873	31.352	-0.091335	-81.863	31.317	-0.077723	-81.418	32.306	-0.2149	-81.645	32.509	-0.10392	-81.947	31.522	-0.16598
-76.874	39.505	-0.18972	-76.001	39.618	-0.20527	-76.934	39.421	-0.1989	-75.816	38.618	-0.050022	-76.413	37.683	-0.062512	-76.916	39.331	-0.19614	-76.859	39.525	-0.22519	-76.801	37.429	-0.23278			-81.442	30.099	-0.060902	-81.283	32.022	-0.26915	-81.967	31.487	-0.13783	-81.873	31.351	-0.11519	-81.863	31.316	-0.058342	-81.417	32.461	-0.32013	-81.645	32.507	-0.089671	-81.947	31.517	-0.17667
-76.874	39.309	-0.1791	-75.999	39.62	-0.25675	-76.934	39.42	-0.2024	-75.814	38.616	-0.042595	-76.413	37.681	-0.044306	-76.916	39.321	-0.20478	-76.859	39.029	-0.17997	-76.801	37.329	-0.21898			-81.438	31.372	-0.26028	-81.283	31.381	-0.15408	-81.967	31.486	-0.22658	-81.873	31.337	-0.075262	-81.863	31.231	-0.10742	-81.415	32.467	-0.20221	-81.645	32.506	-0.20554	-81.947	31.509	-0.14874
-76.874	39.301	-0.17809	-75.989	37.809	-0.19797	-76.934	39.376	-0.19638	-75.814	38.614	-0.039335	-76.411	37.841	-0.098489	-76.916	39.314	-0.20252	-76.859	37.454	-0.23432	-76.799	39.059	-0.17537			-81.438	30.1	-0.038725	-81.283	31.289	-0.23116	-81.967	31.472	-0.22472	-81.873	31.321	-0.064777	-81.862	31.496	-0.11886	-81.415	32.461	-0.28831	-81.645	32.504	-0.29256	-81.947	31.507	-0.15187
-76.874	39.279	-0.17801	-75.873	39.044	-0.041312	-76.934	39.364	-0.19855	-75.809	38.634	-0.076294	-76.411	37.718	-0.1933	-76.916	39.313	-0.19014	-76.859	37.383	-0.22926	-76.799	39.058	-0.17518			-81.438	30.095	-0.0089408	-81.283	31.287	-0.23418	-81.965	31.551	-0.11033	-81.873	31.319	-0.069952	-81.862	31.494	-0.14308	-81.415	32.341	-0.010496	-81.645	32.499	-0.24308	-81.947	31.504	-0.13072
-76.874	39.226	-0.17292	-75.871	39.044	-0.014844	-76.934	39.359	-0.19824	-75.808	38.636	-0.074005	-76.411	37.683	-0.064165	-76.916	39.303	-0.18229	-76.859	37.381	-0.22912	-76.799	39.056	-0.17499			-81.437	31.376	-0.20823	-81.283	31.286	-0.25396	-81.965	31.544	-0.12278	-81.873	31.311	-0.081874	-81.862	31.492	-0.097494	-81.415	31.082	-0.15711	-81.645	32.497	-0.29199	-81.947	31.496	-0.17803
-76.873	39.51	-0.20436	-75.809	37.234	-0.60281	-76.934	39.358	-0.19817	-75.801	38.618	-0.010779	-76.411	37.681	-0.052399	-76.916	39.273	-0.18915	-76.859	37.379	-0.22898	-76.799	39.054	-0.17482			-81.437	30.26	-0.004434	-81.283	31.246	-0.25828	-81.965	31.536	-0.13133	-81.872	31.481	-0.073067	-81.862	31.324	-0.073699	-81.413	32.467	-0.26554	-81.645	32.496	-0.15418	-81.947	31.494	-0.17175
-76.873	39.508	-0.19707	-75.806	37.221	-0.60559	-76.934	39.356	-0.19813	-75.799	38.656	-0.072818	-76.411	37.679	-0.073556	-76.914	39.513	-0.23458	-76.859	37.378	-0.22884	-76.799	39.053	-0.17497			-81.437	30.102	-0.096074	-81.281	32.029	-0.30561	-81.965	31.507	-0.19682	-81.872	31.479	-0.067125	-81.86	31.494	-0.099698	-81.407	32.461	-0.24389	-81.645	32.494	-0.17626	-81.947	31.492	-0.18948
-76.873	39.505	-0.19143	-75.804	37.231	-0.61157	-76.934	39.354	-0.1981	-75.799	38.654	-0.07221	-76.409	37.683	-0.047746	-76.914	39.465	-0.21837	-76.858	39.525	-0.22481	-76.799	39.051	-0.17468			-81.437	30.1	-0.073012	-81.281	32.027	-0.31849	-81.965	31.504	-0.19722	-81.872	31.471	-0.096569	-81.86	31.326	-0.054319	-81.407	32.427	-0.34261	-81.645	32.472	-0.16678	-81.947	31.491	-0.18551
-76.873	39.311	-0.17957	-75.804	37.229	-0.61098	-76.934	39.349	-0.19824	-75.796	38.639	-0.10043	-76.409	37.681	-0.1008	-76.914	39.463	-0.22121	-76.858	39.523	-0.22423	-76.799	38.874	-0.17632			-81.435	30.382	-0.0051429	-81.281	32.026	-0.27179	-81.965	31.502	-0.11037	-81.872	31.361	-0.015516	-81.86	31.066	-0.011894	-81.405	32.461	-0.29152	-81.645	32.467	-0.16429	-81.947	31.487	-0.2026
-76.873	39.301	-0.17874	-75.804	37.228	-0.61034	-76.934	39.348	-0.19836	-75.754	39.621	-0.16449	-76.409	37.679	-0.11733	-76.914	39.451	-0.20885	-76.858	37.454	-0.23446	-76.799	37.258	-0.21674			-81.427	31.369	-0.2788	-81.281	32.024	-0.25704	-81.965	31.497	-0.26542	-81.872	31.359	-0.051628	-81.858	31.494	-0.13197	-81.405	32.354	-0.099605	-81.645	32.462	-0.19297	-81.947	31.484	-0.26996
-76.873	39.233	-0.17315	-75.804	37.226	-0.60965	-76.934	39.346	-0.19849	-75.753	39.621	-0.16451	-76.408	37.774	-0.073591	-76.914	39.45	-0.19861	-76.858	37.406	-0.23119	-76.799	37.256	-0.2162			-81.427	31.367	-0.23749	-81.281	31.311	-0.26126	-81.965	31.492	-0.18375	-81.872	31.352	-0.077218	-81.858	31.111	-0.013652	-81.405	32.294	-0.066865	-81.645	32.437	-0.17844	-81.947	31.482	-0.31443
-76.873	39.231	-0.1723	-75.804	37.224	-0.60893	-76.934	39.341	-0.19892	-75.741	39.603	-0.16289	-76.406	37.774	-0.081396	-76.914	39.448	-0.20533	-76.858	37.404	-0.2308	-76.798	39.116	-0.17597			-81.427	31.366	-0.2668	-81.281	31.292	-0.24505	-81.965	31.489	-0.12566	-81.872	31.347	-0.10147	-81.857	31.494	-0.10825	-81.403	32.354	-0.071396	-81.645	32.436	-0.21137	-81.947	31.481	-0.30783
-76.873	39.134	-0.17934	-75.803	37.231	-0.61366	-76.934	39.339	-0.19906	-75.711	39.571	-0.30004	-76.404	37.738	-0.11459	-76.914	39.441	-0.2022	-76.858	37.379	-0.22819	-76.798	39.113	-0.17904			-81.427	31.277	-0.17604	-81.281	31.291	-0.24205	-81.965	31.487	-0.19019	-81.872	31.346	-0.082146	-81.857	31.297	-0.059442	-81.403	32.294	-0.086805	-81.645	32.434	-0.2198	-81.947	31.451	-0.22947
-76.871	39.508	-0.1952	-75.803	37.229	-0.61297	-76.934	39.306	-0.20047	-75.708	38.383	-0.1681	-76.404	37.736	-0.12513	-76.914	39.341	-0.19508	-76.858	37.378	-0.22808	-76.798	39.059	-0.1755			-81.427	30.359	-0.049065	-81.281	31.289	-0.23891	-81.965	31.486	-0.20905	-81.872	31.339	-0.092592	-81.857	31.296	-0.049695	-81.402	32.426	-0.43258	-81.645	32.432	-0.074629	-81.947	31.439	-0.12463
-76.871	39.401	-0.1866	-75.801	37.246	-0.61956	-76.934	39.303	-0.20052	-75.704	39.536	-0.2092	-76.404	37.718	-0.11335	-76.914	39.339	-0.19938	-76.858	37.371	-0.22763	-76.798	39.058	-0.17529			-81.425	31.366	-0.21076	-81.281	31.287	-0.23496	-81.963	31.551	-0.11231	-81.872	31.332	-0.099181	-81.857	31.294	-0.042392	-81.402	32.294	-0.11614	-81.645	32.431	-0.058817	-81.947	31.436	-0.11782
-76.871	39.301	-0.17765	-75.799	37.254	-0.61992	-76.934	39.301	-0.20055	-75.689	39.249	-0.28209	-76.403	39.359	-0.1887	-76.914	39.336	-0.19908	-76.856	37.454	-0.2346	-76.798	39.056	-0.17507			-81.425	30.332	-0.033825	-81.281	31.282	-0.21888	-81.963	31.542	-0.13182	-81.872	31.321	-0.10094	-81.857	31.216	-0.10563	-81.402	32.292	-0.075613	-81.645	32.416	-0.17028	-81.947	31.414	-0.0098726
-76.871	39.299	-0.17719	-75.799	37.249	-0.6227	-76.934	39.294	-0.20064	-75.689	38.483	-0.21222	-76.403	37.738	-0.051165	-76.914	39.333	-0.19567	-76.856	37.404	-0.23097	-76.798	39.054	-0.17484			-81.425	30.329	-0.043891	-81.281	31.247	-0.26092	-81.963	31.537	-0.14758	-81.87	31.491	-0.14449	-81.857	31.112	-0.02877	-81.402	32.291	-0.076717	-81.645	32.407	-0.20258	-81.947	31.412	-0.077569
-76.871	39.296	-0.17842	-75.798	37.254	-0.62531	-76.934	39.293	-0.20066	-75.681	38.398	-0.14318	-76.401	39.361	-0.18529	-76.914	39.331	-0.19487	-76.856	37.373	-0.22686	-76.798	39.053	-0.17451			-81.423	31.072	-0.16376	-81.28	32.027	-0.29768	-81.963	31.536	-0.079902	-81.87	31.471	-0.10048	-81.857	31.111	-0.01766	-81.402	32.289	-0.030415	-81.645	32.344	-0.213	-81.947	31.406	-0.08227
-76.871	39.284	-0.17494	-75.796	37.256	-0.62889	-76.934	39.289	-0.2007	-75.681	37.429	-0.65218	-76.399	37.546	-0.2605	-76.914	39.328	-0.19617	-76.856	37.371	-0.22679	-76.798	39.051	-0.17415			-81.423	31.071	-0.1554	-81.28	32.026	-0.27161	-81.963	31.534	-0.11244	-81.87	31.469	-0.062112	-81.855	31.511	-0.073866	-81.402	32.044	-0.27399	-81.645	32.342	-0.21259	-81.947	31.404	-0.11537
-76.871	39.223	-0.17176	-75.784	37.294	-0.51206	-76.934	39.283	-0.20076	-75.668	38.359	-0.0023898	-76.398	37.549	-0.2511	-76.914	39.326	-0.19935	-76.854	39.531	-0.22586	-76.798	38.873	-0.17941			-81.42	31.071	-0.14862	-81.28	32.024	-0.21396	-81.963	31.532	-0.14446	-81.87	31.456	-0.076606	-81.855	31.509	-0.12202	-81.4	32.306	-0.093051	-81.645	32.341	-0.21216	-81.947	31.402	-0.062735
-76.871	39.123	-0.17807	-75.783	37.298	-0.46901	-76.934	39.281	-0.20077	-75.668	38.216	-0.076787	-76.398	37.548	-0.24794	-76.914	39.324	-0.20551	-76.854	39.526	-0.22456	-76.798	38.871	-0.1723			-81.42	30.317	-0.031902	-81.28	31.311	-0.25754	-81.963	31.476	-0.14908	-81.87	31.376	-0.052431	-81.855	31.487	-0.18397	-81.4	32.289	-0.011305	-81.645	32.339	-0.21172	-81.947	31.399	-0.033141
-76.869	39.475	-0.18051	-75.783	37.294	-0.53661	-76.934	39.279	-0.20079	-75.656	38.473	-0.016765	-76.398	37.546	-0.25585	-76.914	39.323	-0.21046	-76.854	37.458	-0.23465	-76.798	38.869	-0.1776			-81.418	31.072	-0.15221	-81.28	31.294	-0.256	-81.962	31.551	-0.11432	-81.87	31.361	-0.077843	-81.855	31.469	-0.1316	-81.4	32.044	-0.27823	-81.643	32.509	-0.15047	-81.947	31.387	-0.15986
-76.869	39.309	-0.17874	-75.781	37.299	-0.45447	-76.934	39.278	-0.2008	-75.654	38.473	-0.034341	-76.396	37.808	-0.139	-76.914	39.299	-0.18304	-76.854	37.456	-0.2347	-76.798	38.868	-0.17989			-81.418	31.071	-0.11703	-81.28	31.292	-0.25503	-81.962	31.536	-0.17067	-81.87	31.349	-0.072924	-81.855	31.301	-0.088353	-81.4	32.042	-0.26138	-81.643	32.507	-0.15173	-81.947	31.386	-0.11285
-76.869	39.263	-0.1735	-75.781	37.298	-0.49679	-76.933	39.515	-0.23872	-75.653	38.473	-0.06184	-76.394	37.773	-0.12582	-76.914	39.273	-0.18706	-76.854	37.416	-0.23296	-76.798	38.864	-0.19086			-81.418	31.067	-0.1471	-81.28	31.291	-0.25401	-81.962	31.534	-0.12971	-81.87	31.347	-0.086524	-81.855	31.299	-0.078963	-81.398	32.044	-0.31894	-81.643	32.504	-0.26869	-81.947	31.374	-0.13553
-76.869	39.053	-0.18087	-75.779	37.299	-0.4842	-76.933	39.475	-0.21438	-75.651	38.394	-0.035078	-76.384	37.769	-0.14649	-76.914	39.256	-0.18954	-76.854	37.373	-0.22563	-76.798	38.863	-0.19282			-81.418	31.066	-0.14546	-81.28	31.289	-0.25303	-81.962	31.532	-0.21529	-81.87	31.346	-0.080681	-81.855	31.216	-0.1082	-81.398	31.844	-0.19354	-81.643	32.499	-0.23536	-81.947	31.372	-0.10393
-76.868	39.301	-0.17634	-75.778	37.299	-0.52013	-76.933	39.473	-0.21142	-75.634	39.558	-0.25171	-76.383	37.769	-0.13482	-76.913	39.51	-0.23321	-76.854	37.371	-0.22563	-76.798	37.443	-0.22608			-81.418	30.367	-0.040067	-81.28	31.287	-0.25188	-81.962	31.531	-0.15974	-81.87	31.344	-0.098882	-81.855	31.117	-0.030004	-81.397	31.844	-0.20857	-81.643	32.496	-0.277	-81.947	31.369	-0.084888
-76.868	39.263	-0.17461	-75.776	37.301	-0.50772	-76.933	39.471	-0.21586	-75.633	39.56	-0.17815	-76.381	37.771	-0.16754	-76.913	39.465	-0.21689	-76.854	37.369	-0.22563	-76.798	37.256	-0.21561			-81.418	30.312	-0.0067716	-81.28	31.286	-0.25071	-81.962	31.527	-0.14125	-81.87	31.336	-0.088049	-81.855	31.116	-0.0531	-81.395	32.142	-0.079293	-81.643	32.494	-0.17961	-81.947	31.367	-0.11061
-76.868	39.234	-0.17468	-75.768	37.308	-0.69341	-76.933	39.45	-0.20026	-75.633	39.558	-0.22684	-76.381	37.769	-0.1344	-76.913	39.463	-0.22962	-76.853	39.531	-0.2255	-76.796	39.114	-0.17726			-81.417	32.296	-0.040911	-81.28	31.284	-0.24957	-81.962	31.526	-0.15706	-81.87	31.334	-0.0053223	-81.855	31.114	-0.033817	-81.395	32.141	-0.0067615	-81.643	32.472	-0.16392	-81.947	31.362	-0.13028
-76.868	39.231	-0.17346	-75.766	37.309	-0.7228	-76.933	39.448	-0.20704	-75.633	37.794	-0.63991	-76.379	37.773	-0.11739	-76.913	39.45	-0.2074	-76.853	39.526	-0.22418	-76.796	39.113	-0.17782			-81.417	31.062	-0.17197	-81.28	31.282	-0.24844	-81.962	31.486	-0.37143	-81.87	31.322	-0.082898	-81.855	31.077	-0.022612	-81.393	32.474	-0.22246	-81.643	32.467	-0.17101	-81.945	31.549	-0.13964
-76.866	39.266	-0.17471	-75.763	37.313	-0.76274	-76.933	39.445	-0.20781	-75.623	39.558	-0.16667	-76.376	37.799	-0.092368	-76.913	39.448	-0.20106	-76.853	37.453	-0.23492	-76.796	39.059	-0.17564			-81.417	30.307	-0.038469	-81.28	31.279	-0.24621	-81.962	31.456	-0.32121	-81.87	31.074	-0.007092	-81.853	31.512	-0.16684	-81.393	32.421	-0.40163	-81.643	32.462	-0.17389	-81.945	31.522	-0.17196
-76.864	39.476	-0.18623	-75.761	37.314	-0.77035	-76.933	39.431	-0.1936	-75.616	39.611	-0.16552	-76.374	37.799	-0.098168	-76.913	39.441	-0.19583	-76.853	37.414	-0.23192	-76.796	39.058	-0.17541			-81.415	32.299	-0.0030595	-81.28	31.274	-0.24284	-81.962	31.454	-0.32006	-81.868	31.494	-0.19815	-81.853	31.392	-0.0018632	-81.393	32.142	-0.067488	-81.643	32.437	-0.13961	-81.945	31.507	-0.141
-76.864	39.303	-0.17645	-75.724	37.369	-0.58307	-76.933	39.428	-0.18138	-75.588	38.221	-0.12988	-76.373	37.941	-0.031124	-76.913	39.44	-0.19808	-76.853	37.413	-0.23171	-76.796	39.056	-0.17517			-81.415	32.227	-0.055827	-81.28	31.249	-0.25788	-81.96	31.539	-0.25768	-81.868	31.491	-0.24218	-81.853	31.301	-0.07898	-81.392	32.322	-0.036532	-81.643	32.436	-0.1559	-81.945	31.496	-0.19668
-76.864	39.226	-0.17483	-75.723	37.369	-0.57787	-76.933	39.426	-0.18083	-75.584	38.501	-0.32307	-76.373	37.801	-0.10717	-76.913	39.343	-0.1927	-76.853	37.376	-0.22454	-76.796	39.054	-0.1749			-81.415	31.076	-0.12924	-81.278	32.027	-0.26668	-81.96	31.536	-0.24491	-81.868	31.487	-0.16175	-81.853	31.299	-0.073169	-81.39	32.324	-0.086152	-81.643	32.434	-0.13478	-81.945	31.494	-0.19348
-76.864	39.201	-0.17441	-75.718	37.374	-0.75868	-76.933	39.425	-0.19136	-75.576	39.211	-0.27058	-76.373	37.789	-0.070178	-76.913	39.336	-0.20181	-76.853	37.373	-0.22466	-76.796	39.053	-0.17459			-81.415	31.074	-0.1736	-81.278	32.026	-0.23962	-81.96	31.534	-0.20624	-81.868	31.341	-0.089258	-81.853	31.119	-0.017509	-81.39	32.322	-0.026832	-81.643	32.432	-0.13245	-81.945	31.487	-0.17019
-76.863	39.291	-0.17624	-75.708	37.389	-0.69607	-76.933	39.423	-0.20261	-75.573	37.958	-0.27428	-76.371	37.943	-0.18318	-76.913	39.333	-0.19428	-76.853	37.371	-0.22463	-76.796	39.051	-0.17432			-81.415	31.072	-0.15662	-81.278	32.024	-0.24551	-81.96	31.532	-0.17574	-81.867	31.492	-0.14535	-81.853	31.117	-0.018743	-81.388	32.322	-0.0055905	-81.643	32.416	-0.010398	-81.945	31.482	-0.26517
-76.863	39.271	-0.17458	-75.706	37.391	-0.70188	-76.933	39.364	-0.19641	-75.566	38.151	-0.018307	-76.371	37.941	-0.11613	-76.913	39.331	-0.19466	-76.853	37.369	-0.22457	-76.796	38.991	-0.17021			-81.415	31.071	-0.13905	-81.278	31.284	-0.26022	-81.96	31.531	-0.14378	-81.867	31.491	-0.17111	-81.853	31.116	-0.033101	-81.387	32.437	-0.41229	-81.643	32.414	-0.18484	-81.945	31.436	-0.16205
-76.863	39.253	-0.17354	-75.704	37.394	-0.69504	-76.933	39.363	-0.19681	-75.564	38.151	-0.016414	-76.371	37.939	-0.17891	-76.913	39.328	-0.19454	-76.851	39.543	-0.22801	-76.796	38.873	-0.1783			-81.415	30.307	-0.0090533	-81.278	31.279	-0.2588	-81.96	31.527	-0.072655	-81.867	31.486	-0.13544	-81.853	31.114	-0.035041	-81.387	32.097	-0.15432	-81.643	32.407	-0.17598	-81.945	31.421	-0.1869
-76.863	39.251	-0.17301	-75.699	37.401	-0.69252	-76.933	39.361	-0.19714	-75.563	38.318	-0.19425	-76.369	37.941	-0.20495	-76.913	39.326	-0.1939	-76.851	39.53	-0.22475	-76.796	38.871	-0.17576			-81.415	30.305	-0.014353	-81.278	31.277	-0.25739	-81.96	31.456	-0.30866	-81.867	31.352	-0.1198	-81.853	31.079	-0.022163	-81.387	32.096	-0.15157	-81.643	32.349	-0.21853	-81.945	31.414	-0.058275
-76.863	39.064	-0.17728	-75.694	37.409	-0.68082	-76.933	39.359	-0.19736	-75.538	38.406	-0.25061	-76.368	37.766	-0.12298	-76.913	39.324	-0.20515	-76.851	39.528	-0.22429	-76.796	38.869	-0.17794			-81.415	30.302	-0.0068927	-81.278	31.276	-0.2557	-81.96	31.454	-0.29621	-81.867	31.341	-0.065079	-81.853	31.077	-0.012095	-81.387	31.926	-0.30518	-81.643	32.344	-0.21724	-81.945	31.412	-0.087903
-76.861	39.313	-0.18046	-75.693	37.411	-0.67859	-76.933	39.356	-0.19741	-75.521	38.329	-0.14147	-76.356	37.494	-0.26504	-76.913	39.316	-0.2046	-76.851	39.508	-0.20055	-76.796	38.868	-0.18085			-81.415	30.137	-0.070741	-81.278	31.274	-0.25382	-81.96	31.432	-0.19109	-81.867	31.324	-0.063897	-81.852	31.519	-0.10557	-81.385	32.097	-0.15311	-81.643	32.342	-0.21679	-81.945	31.406	-0.11837
-76.861	39.293	-0.1787	-75.691	37.413	-0.67534	-76.933	39.354	-0.19737	-75.504	38.416	-0.33423	-76.349	37.739	-0.07435	-76.913	39.256	-0.18793	-76.851	39.471	-0.19918	-76.796	38.866	-0.19141			-81.415	30.135	-0.099693	-81.278	31.272	-0.25182	-81.958	31.547	-0.12541	-81.865	31.562	-0.14193	-81.852	31.517	-0.041868	-81.383	32.097	-0.15724	-81.643	32.341	-0.21633	-81.945	31.399	-0.076036
-76.861	39.289	-0.17576	-75.689	37.416	-0.67121	-76.933	39.353	-0.19733	-75.503	38.714	-0.24067	-76.348	37.683	-0.20966	-76.913	39.236	-0.18973	-76.851	39.375	-0.18591	-76.796	38.863	-0.19207			-81.415	30.134	-0.11664	-81.278	31.271	-0.24974	-81.958	31.546	-0.1297	-81.865	31.491	-0.18319	-81.852	31.306	-0.15978	-81.378	32.276	-0.06288	-81.642	32.474	-0.15548	-81.945	31.396	-0.16883
-76.861	39.258	-0.17456	-75.686	37.643	-0.65067	-76.933	39.351	-0.19728	-75.499	38.803	-0.68618	-76.329	37.764	-0.074162	-76.911	39.485	-0.21028	-76.851	37.374	-0.22204	-76.796	37.256	-0.21515			-81.413	31.521	-0.23343	-81.278	31.269	-0.2476	-81.958	31.534	-0.13057	-81.865	31.489	-0.15267	-81.852	31.176	-0.044277	-81.377	31.707	-0.3753	-81.642	32.472	-0.13312	-81.945	31.387	-0.10893
-76.861	39.251	-0.17383	-75.686	37.419	-0.66293	-76.933	39.348	-0.19721	-75.478	38.509	-0.29983	-76.328	37.891	-0.10253	-76.911	39.476	-0.2058	-76.851	37.373	-0.2223	-76.794	39.114	-0.17598			-81.413	31.391	-0.22552	-81.278	31.267	-0.24551	-81.958	31.532	-0.13131	-81.865	31.487	-0.21289	-81.852	31.121	-0.032775	-81.375	32.032	-0.23499	-81.642	32.471	-0.15045	-81.945	31.386	-0.12513
-76.861	39.234	-0.1742	-75.678	37.429	-0.64042	-76.933	39.334	-0.19774	-75.468	38.784	-0.41892	-76.326	37.893	-0.070584	-76.911	39.465	-0.21854	-76.849	39.523	-0.22205	-76.794	39.059	-0.17577			-81.413	31.072	-0.14017	-81.278	31.252	-0.2593	-81.958	31.496	-0.25264	-81.865	31.352	-0.055131	-81.852	31.077	-0.023082	-81.375	31.924	-0.31607	-81.642	32.462	-0.21859	-81.945	31.384	-0.1029
-76.861	39.226	-0.17573	-75.676	37.458	-0.6692	-76.933	39.316	-0.19899	-75.464	38.619	-0.44279	-76.326	37.891	-0.072965	-76.911	39.45	-0.20072	-76.849	39.493	-0.182	-76.794	39.058	-0.17555			-81.413	30.345	-0.078361	-81.278	31.251	-0.25794	-81.958	31.484	-0.2438	-81.865	31.302	-0.065152	-81.85	31.526	-0.15734	-81.373	32.331	-0.1131	-81.642	32.461	-0.25309	-81.945	31.376	-0.12507
-76.861	39.148	-0.17794	-75.676	37.456	-0.66315	-76.933	39.303	-0.19945	-75.464	38.614	-0.47093	-76.326	37.889	-0.11453	-76.911	39.443	-0.20205	-76.849	39.441	-0.1934	-76.794	39.054	-0.17504			-81.413	30.339	-0.074401	-81.276	32.027	-0.25166	-81.958	31.482	-0.27117	-81.865	31.059	-0.0059722	-81.85	31.524	-0.11886	-81.372	32.332	-0.073755	-81.642	32.459	-0.15804	-81.945	31.374	-0.093931
-76.861	38.968	-0.18556	-75.669	37.486	-0.64843	-76.933	39.294	-0.19964	-75.459	38.304	-0.14828	-76.324	37.891	-0.043158	-76.911	39.441	-0.18413	-76.849	39.375	-0.18492	-76.794	39.053	-0.17474			-81.413	30.304	-3.8159e-05	-81.276	31.274	-0.24412	-81.958	31.474	-0.14044	-81.863	31.489	-0.19785	-81.85	31.521	-0.10352	-81.372	32.101	-0.17522	-81.642	32.454	-0.15844	-81.945	31.369	-0.14015
-76.859	39.291	-0.17583	-75.668	37.486	-0.63733	-76.933	39.293	-0.19967	-75.459	38.036	-0.095899	-76.323	37.891	-0.0023987	-76.911	39.44	-0.19751	-76.849	39.341	-0.18097	-76.794	39.051	-0.17443			-81.413	30.135	-0.10964	-81.276	31.272	-0.24221	-81.958	31.457	-0.25712	-81.863	31.432	-0.10635	-81.85	31.519	-0.062047	-81.37	32.332	-0.080459	-81.642	32.452	-0.1639	-81.945	31.367	-0.12265
-76.859	39.289	-0.17711	-75.666	37.463	-0.73073	-76.933	39.286	-0.19979	-75.451	38.659	-0.34206	-76.296	39.359	-0.20277	-76.911	39.381	-0.17996	-76.849	37.376	-0.22174	-76.794	39.048	-0.17369			-81.412	31.057	-0.17443	-81.276	31.271	-0.24035	-81.958	31.456	-0.28857	-81.863	31.362	-0.047659	-81.85	31.432	-0.098435	-81.368	32.329	-0.16173	-81.642	32.449	-0.040077	-81.945	31.366	-0.10807
-76.859	39.271	-0.17424	-75.664	37.463	-0.66876	-76.933	39.284	-0.19981	-75.449	38.576	-0.41964	-76.296	39.358	-0.2005	-76.911	39.326	-0.18579	-76.849	37.374	-0.22137	-76.794	39.046	-0.17337			-81.412	30.347	-0.064867	-81.276	31.269	-0.23973	-81.958	31.437	-0.098439	-81.863	31.361	-0.078201	-81.85	31.392	-0.11923	-81.365	31.926	-0.20242	-81.642	32.436	-0.14136	-81.945	31.361	-0.094931
-76.859	39.228	-0.17539	-75.661	37.453	-0.63537	-76.933	39.283	-0.19983	-75.449	38.574	-0.42064	-76.296	39.356	-0.19873	-76.911	39.324	-0.19393	-76.849	37.373	-0.22095	-76.794	39.044	-0.1732			-81.412	30.304	-0.0020702	-81.276	31.254	-0.25924	-81.957	31.547	-0.12794	-81.863	31.356	-0.048556	-81.85	31.389	-0.013787	-81.36	32.216	-0.09409	-81.642	32.434	-0.12666	-81.945	31.359	-0.10361
-76.858	39.291	-0.17624	-75.661	37.448	-0.64068	-76.933	39.279	-0.19988	-75.448	38.104	-0.3119	-76.296	39.354	-0.1975	-76.911	39.281	-0.18077	-76.849	37.371	-0.22103	-76.794	38.868	-0.18032			-81.412	30.134	-0.10105	-81.276	31.252	-0.25803	-81.957	31.534	-0.15879	-81.863	31.352	-0.052334	-81.85	31.306	-0.17913	-81.36	32.202	-0.08817	-81.642	32.429	-0.014197	-81.945	31.357	-0.10279
-76.858	39.273	-0.1751	-75.659	37.451	-0.63897	-76.933	39.278	-0.1999	-75.444	38.606	-0.43073	-76.296	39.353	-0.19686	-76.909	39.483	-0.20975	-76.848	39.523	-0.22156	-76.794	38.861	-0.1872			-81.41	31.139	-0.26223	-81.275	32.027	-0.23138	-81.957	31.532	-0.19603	-81.863	31.306	-0.033764	-81.85	31.304	-0.11196	-81.358	32.216	-0.12257	-81.642	32.352	-0.22438	-81.943	31.561	-0.11759
-76.858	39.261	-0.17524	-75.646	39.341	-0.26574	-76.933	39.276	-0.19992	-75.443	38.254	-0.093653	-76.294	39.359	-0.20567	-76.909	39.481	-0.207	-76.848	39.521	-0.21978	-76.794	37.258	-0.21603			-81.41	31.061	-0.17745	-81.275	31.381	-0.10214	-81.957	31.491	-0.19785	-81.863	31.302	-0.040017	-81.85	31.301	-0.11265	-81.358	32.202	-0.035638	-81.642	32.342	-0.22063	-81.943	31.549	-0.14185
-76.856	39.229	-0.17523	-75.641	39.194	-0.2669	-76.931	39.515	-0.23844	-75.443	38.253	-0.13752	-76.294	39.358	-0.20304	-76.909	39.478	-0.20794	-76.848	39.493	-0.18227	-76.794	37.256	-0.21643			-81.41	31.059	-0.17459	-81.275	31.267	-0.26084	-81.957	31.484	-0.15024	-81.863	31.289	-0.081894	-81.848	31.524	-0.14208	-81.357	32.216	-0.066232	-81.64	32.502	-0.15865	-81.943	31.547	-0.14809
-76.854	39.298	-0.17807	-75.639	39.194	-0.26656	-76.931	39.513	-0.23818	-75.434	38.386	-0.64607	-76.294	39.356	-0.20107	-76.909	39.476	-0.20589	-76.848	39.441	-0.19269	-76.794	37.253	-0.21582			-81.41	31.057	-0.1716	-81.275	31.254	-0.25787	-81.957	31.474	-0.1946	-81.863	31.287	-0.059208	-81.848	31.389	-0.12172	-81.353	32.276	-0.11554	-81.64	32.472	-0.098322	-81.943	31.546	-0.15551
-76.854	39.289	-0.1764	-75.616	37.616	-0.66249	-76.931	39.511	-0.23789	-75.431	38.473	-0.77049	-76.294	39.354	-0.19318	-76.909	39.475	-0.20749	-76.848	39.375	-0.18366	-76.793	39.158	-0.17514			-81.41	30.347	-0.0816	-81.273	31.306	-0.25476	-81.957	31.469	-0.17883	-81.863	31.057	-0.014882	-81.848	31.304	-0.13009	-81.353	32.159	-0.10956	-81.64	32.466	-0.22709	-81.943	31.537	-0.19754
-76.854	39.274	-0.17317	-75.614	37.618	-0.65563	-76.931	39.501	-0.23375	-75.431	38.218	-0.1914	-76.294	39.353	-0.19432	-76.909	39.443	-0.19745	-76.848	37.376	-0.22087	-76.793	39.114	-0.17608			-81.41	30.342	-0.082329	-81.273	31.254	-0.25674	-81.957	31.456	-0.23866	-81.863	31.056	-0.020368	-81.848	31.301	-0.10498	-81.353	32.157	-0.087873	-81.64	32.462	-0.22517	-81.943	31.532	-0.21201
-76.854	39.254	-0.17349	-75.614	37.616	-0.66366	-76.931	39.475	-0.21511	-75.423	38.818	-0.46793	-76.293	39.358	-0.1898	-76.909	39.381	-0.18405	-76.848	37.373	-0.22131	-76.793	39.063	-0.17634			-81.41	30.309	-0.028237	-81.271	31.382	-0.14934	-81.957	31.439	-0.13666	-81.862	31.362	-0.084037	-81.848	31.089	-0.030685	-81.353	31.767	-0.31825	-81.64	32.461	-0.33208	-81.943	31.522	-0.22854
-76.854	39.208	-0.17705	-75.604	39.588	-0.16905	-76.931	39.473	-0.20541	-75.423	38.679	-0.37436	-76.293	39.356	-0.20881	-76.909	39.328	-0.17671	-76.846	39.53	-0.22365	-76.793	39.053	-0.17492			-81.41	30.209	-0.042663	-81.271	31.306	-0.25077	-81.957	31.436	-0.14857	-81.862	31.361	-0.10937	-81.847	31.339	-0.058211	-81.352	32.371	-0.11518	-81.64	32.459	-0.19164	-81.943	31.497	-0.20544
-76.854	39.206	-0.17745	-75.604	37.583	-0.77373	-76.931	39.45	-0.20735	-75.423	38.581	-0.40884	-76.293	39.354	-0.19265	-76.909	39.291	-0.17956	-76.846	39.525	-0.22199	-76.793	39.051	-0.17465			-81.41	30.207	-0.04692	-81.27	32.169	-0.18115	-81.957	31.434	-0.14176	-81.862	31.356	-0.039188	-81.847	31.331	-0.062314	-81.345	32.351	-0.10612	-81.64	32.457	-0.24386	-81.943	31.496	-0.239
-76.854	38.956	-0.185	-75.596	37.656	-0.47201	-76.931	39.448	-0.19448	-75.416	38.584	-0.38681	-76.293	39.353	-0.19601	-76.909	39.283	-0.1807	-76.846	39.521	-0.21857	-76.793	39.049	-0.17435			-81.408	31.152	-0.23907	-81.27	32.167	-0.20005	-81.957	31.432	-0.11338	-81.862	31.354	-0.04405	-81.847	31.327	-0.099914	-81.342	32.351	-0.090054	-81.64	32.454	-0.25156	-81.943	31.472	-0.23943
-76.853	39.299	-0.1771	-75.593	37.674	-0.099618	-76.931	39.445	-0.20734	-75.413	38.571	-0.4628	-76.293	39.333	-0.17626	-76.909	39.281	-0.18086	-76.846	39.375	-0.18103	-76.793	39.048	-0.17407			-81.408	30.347	-0.08319	-81.27	31.384	-0.15443	-81.957	31.412	-0.1261	-81.862	31.329	-0.074972	-81.847	31.326	-0.05187	-81.338	32.304	-0.16407	-81.64	32.452	-0.17013	-81.943	31.436	-0.15895
-76.853	39.298	-0.17787	-75.593	37.669	-0.22055	-76.931	39.44	-0.19956	-75.411	38.581	-0.40544	-76.291	39.37	-0.18604	-76.909	39.238	-0.18702	-76.846	39.373	-0.18908	-76.793	39.046	-0.17381			-81.408	30.317	-0.0095452	-81.268	31.386	-0.17772	-81.957	31.411	-0.1547	-81.862	31.302	-0.032288	-81.847	31.324	-0.024302	-81.337	31.589	-0.55265	-81.64	32.451	-0.12647	-81.943	31.411	-0.078838
-76.853	39.254	-0.17445	-75.593	37.668	-0.27561	-76.931	39.438	-0.19738	-75.409	38.581	-0.40913	-76.291	39.358	-0.17856	-76.909	39.234	-0.18742	-76.846	39.338	-0.18246	-76.793	39.044	-0.1736			-81.408	30.314	-0.022261	-81.266	32.169	-0.16135	-81.957	31.404	-0.053689	-81.862	31.289	-0.054649	-81.847	31.291	-0.035267	-81.332	32.377	-0.26835	-81.64	32.449	-0.08556	-81.943	31.397	-0.16846
-76.851	39.298	-0.17578	-75.589	37.686	-0.030109	-76.931	39.433	-0.1944	-75.409	38.571	-0.47499	-76.291	39.356	-0.21763	-76.908	39.483	-0.20599	-76.846	39.336	-0.17659	-76.793	37.258	-0.21618			-81.407	31.176	-0.21608	-81.266	32.167	-0.14004	-81.957	31.402	-0.13013	-81.862	31.287	-0.035588	-81.847	31.169	-0.025285	-81.332	31.939	-0.289	-81.64	32.447	-0.14465	-81.943	31.374	-0.099496
-76.851	39.274	-0.17279	-75.583	37.696	-0.071508	-76.931	39.431	-0.19325	-75.408	38.583	-0.40057	-76.291	39.354	-0.19131	-76.908	39.481	-0.20646	-76.846	37.379	-0.22026	-76.793	37.251	-0.21565			-81.407	31.161	-0.22869	-81.266	31.389	-0.19051	-81.955	31.547	-0.13047	-81.862	31.057	-0.0055099	-81.847	31.167	-0.032284	-81.327	31.787	-0.19451	-81.64	32.434	-0.18592	-81.943	31.359	-0.11473
-76.851	39.273	-0.17247	-75.583	37.694	-0.014717	-76.931	39.428	-0.18198	-75.408	38.581	-0.41386	-76.291	39.353	-0.20997	-76.908	39.48	-0.21501	-76.846	37.378	-0.21953	-76.793	37.249	-0.21502			-81.407	31.152	-0.23548	-81.265	32.169	-0.1704	-81.955	31.484	-0.24603	-81.862	31.047	-0.0021605	-81.847	31.166	-0.0071562	-81.327	31.786	-0.19855	-81.64	32.432	-0.19302	-81.943	31.357	-0.0998
-76.851	39.251	-0.17339	-75.581	37.698	-0.091924	-76.931	39.426	-0.18531	-75.408	38.573	-0.46898	-76.291	39.334	-0.19044	-76.908	39.476	-0.20806	-76.844	39.521	-0.21717	-76.791	39.053	-0.17512			-81.407	31.151	-0.24391	-81.261	31.402	-0.29562	-81.955	31.474	-0.17583	-81.86	31.512	-0.077699	-81.847	31.164	-0.0183	-81.325	32.207	-0.14137	-81.64	32.431	-0.12051	-81.943	31.352	-0.098598
-76.851	39.234	-0.17488	-75.581	37.696	-0.082741	-76.931	39.405	-0.19057	-75.406	38.573	-0.47303	-76.291	39.333	-0.17678	-76.908	39.475	-0.20179	-76.844	39.52	-0.21224	-76.791	39.051	-0.17487			-81.407	31.142	-0.20934	-81.261	31.401	-0.27467	-81.955	31.472	-0.18053	-81.86	31.374	-0.066032	-81.847	31.162	-0.03742	-81.325	32.206	-0.13081	-81.64	32.411	-0.16977	-81.943	31.351	-0.098853
-76.851	39.201	-0.17705	-75.579	37.699	-0.07561	-76.931	39.363	-0.19279	-75.396	39.58	-0.20097	-76.289	39.358	-0.20192	-76.908	39.473	-0.20716	-76.844	39.51	-0.18268	-76.791	39.049	-0.17461			-81.407	30.354	-0.076422	-81.261	31.399	-0.22298	-81.955	31.471	-0.1641	-81.86	31.357	-0.050802	-81.847	31.127	-0.067361	-81.325	32.116	-0.13675	-81.64	32.407	-0.21423	-81.943	31.349	-0.11886
-76.849	39.296	-0.17707	-75.573	37.723	-0.032379	-76.931	39.361	-0.19353	-75.386	38.259	-0.21085	-76.289	39.356	-0.22356	-76.908	39.445	-0.1965	-76.844	39.508	-0.18615	-76.791	39.048	-0.17437			-81.407	30.35	-0.069473	-81.261	31.397	-0.22253	-81.955	31.469	-0.161	-81.86	31.356	-0.074167	-81.847	31.096	-0.030542	-81.325	32.114	-0.094457	-81.64	32.342	-0.2246	-81.942	31.497	-0.11096
-76.849	39.243	-0.17496	-75.571	37.724	-0.044242	-76.931	39.359	-0.19416	-75.379	38.721	-0.40814	-76.289	39.353	-0.21471	-76.908	39.376	-0.19172	-76.844	39.346	-0.17772	-76.791	38.859	-0.18603			-81.407	30.349	-0.059639	-81.261	31.396	-0.22404	-81.955	31.461	-0.12279	-81.86	31.334	-0.052733	-81.847	31.094	-0.019315	-81.325	31.786	-0.17815	-81.638	32.501	-0.1786	-81.942	31.496	-0.22274
-76.849	39.199	-0.17731	-75.571	37.723	-0.020746	-76.931	39.354	-0.1956	-75.371	39.558	-0.1945	-76.289	39.334	-0.20102	-76.908	39.338	-0.18869	-76.844	39.338	-0.17989	-76.791	38.858	-0.19633			-81.407	30.314	-0.02496	-81.26	31.406	-0.31427	-81.955	31.459	-0.21854	-81.86	31.307	-0.06797	-81.847	31.092	-0.030644	-81.325	31.784	-0.23071	-81.638	32.474	-0.11011	-81.942	31.467	-0.14346
-76.848	39.296	-0.17661	-75.571	37.721	-0.0016313	-76.931	39.353	-0.19592	-75.366	38.139	-0.25335	-76.289	39.333	-0.21755	-76.908	39.281	-0.1697	-76.844	39.031	-0.17355	-76.791	37.284	-0.21545			-81.407	30.312	-0.02122	-81.258	31.407	-0.30846	-81.955	31.457	-0.31024	-81.86	31.289	-0.046085	-81.847	31.091	-0.037394	-81.323	31.784	-0.2802	-81.638	32.461	-0.27257	-81.942	31.436	-0.14801
-76.848	39.228	-0.17654	-75.569	37.728	-0.038218	-76.931	39.351	-0.19617	-75.349	38.728	-0.43844	-76.288	39.356	-0.20378	-76.908	39.276	-0.17958	-76.844	37.451	-0.2347	-76.791	37.283	-0.21528			-81.407	30.31	-0.019298	-81.258	31.406	-0.28337	-81.955	31.436	-0.13389	-81.86	31.047	-0.0073188	-81.845	31.544	-0.076671	-81.322	32.039	-0.30253	-81.638	32.459	-0.24807	-81.942	31.411	-0.041027
-76.848	39.199	-0.17728	-75.569	37.726	-0.060635	-76.931	39.348	-0.19634	-75.349	38.726	-0.41724	-76.288	39.354	-0.20459	-76.908	39.184	-0.18943	-76.844	37.449	-0.23459	-76.791	37.258	-0.21499			-81.407	30.27	-0.025617	-81.255	31.414	-0.34835	-81.955	31.434	-0.1265	-81.858	31.374	-0.070544	-81.845	31.542	-0.18173	-81.32	32.039	-0.31709	-81.638	32.457	-0.25207	-81.942	31.409	-0.1052
-76.848	38.954	-0.18392	-75.569	37.724	-0.033306	-76.931	39.343	-0.19637	-75.348	38.728	-0.43195	-76.288	39.353	-0.21482	-76.906	39.53	-0.23632	-76.844	37.419	-0.22733	-76.791	37.248	-0.21487			-81.407	30.237	-0.01871	-81.253	31.417	-0.36656	-81.955	31.432	-0.13985	-81.858	31.369	-0.10302	-81.845	31.541	-0.18015	-81.318	32.039	-0.31412	-81.638	32.452	-0.18795	-81.942	31.397	-0.10175
-76.848	38.929	-0.18595	-75.526	37.793	-0.0088419	-76.931	39.334	-0.1964	-75.348	38.726	-0.32743	-76.288	39.349	-0.21021	-76.906	39.513	-0.23263	-76.844	37.376	-0.21918	-76.789	39.151	-0.17296			-81.407	30.212	-0.020548	-81.253	31.416	-0.33946	-81.955	31.412	-0.13877	-81.858	31.047	-0.00093236	-81.845	31.539	-0.14278	-81.318	31.782	-0.19857	-81.638	32.451	-0.15226	-81.942	31.374	-0.12379
-76.846	39.304	-0.17577	-75.526	37.791	-0.0095925	-76.931	39.333	-0.19643	-75.346	38.728	-0.44715	-76.288	39.334	-0.22087	-76.906	39.505	-0.22249	-76.844	37.374	-0.2209	-76.789	39.109	-0.1777			-81.407	30.21	-0.0093987	-81.251	31.976	-0.25619	-81.953	31.491	-0.25063	-81.858	31.044	-0.0036146	-81.845	31.292	-0.10352	-81.318	31.639	-0.36933	-81.638	32.449	-0.14822	-81.942	31.359	-0.13835
-76.846	39.284	-0.17419	-75.524	37.793	-0.015731	-76.931	39.328	-0.19668	-75.336	38.594	-0.42337	-76.288	39.333	-0.19234	-76.906	39.5	-0.22159	-76.843	39.53	-0.22291	-76.789	39.048	-0.17463			-81.405	31.831	-0.31676	-81.251	31.419	-0.36446	-81.953	31.484	-0.30371	-81.857	31.486	-0.2159	-81.845	31.291	-0.076643	-81.317	32.397	-0.13548	-81.638	32.447	-0.19213	-81.942	31.357	-0.10735
-76.846	39.236	-0.17491	-75.521	37.798	-0.027542	-76.931	39.316	-0.19757	-75.336	38.593	-0.34911	-76.286	39.354	-0.19983	-76.906	39.485	-0.20991	-76.843	39.521	-0.21576	-76.789	39.046	-0.17443			-81.405	31.409	-0.33192	-81.25	31.421	-0.35221	-81.953	31.482	-0.17147	-81.857	31.484	-0.16184	-81.845	31.239	-0.080106	-81.317	32.229	-0.23545	-81.638	32.431	-0.087759	-81.942	31.344	-0.077092
-76.846	39.219	-0.17841	-75.518	37.803	-0.036514	-76.931	39.303	-0.19828	-75.318	39.535	-0.255	-76.286	39.353	-0.22004	-76.906	39.478	-0.2192	-76.843	39.52	-0.21075	-76.789	38.946	-0.17649			-81.405	31.162	-0.23139	-81.24	31.432	-0.27398	-81.953	31.472	-0.17294	-81.857	31.479	-0.094138	-81.845	31.237	-0.067333	-81.315	32.397	-0.14665	-81.638	32.427	-0.17125	-81.94	31.559	-0.12205
-76.846	39.196	-0.17508	-75.516	37.804	-0.044746	-76.931	39.301	-0.19834	-75.316	39.535	-0.24896	-76.286	39.334	-0.18743	-76.906	39.476	-0.20396	-76.843	39.51	-0.18504	-76.789	38.858	-0.19003			-81.405	31.159	-0.21767	-81.238	31.434	-0.25746	-81.953	31.471	-0.20467	-81.857	31.372	-0.12435	-81.845	31.167	-0.018021	-81.315	32.396	-0.15667	-81.638	32.407	-0.21644	-81.94	31.541	-0.22471
-76.844	39.341	-0.17763	-75.514	37.806	-0.055389	-76.931	39.294	-0.19856	-75.316	39.533	-0.26186	-76.286	39.333	-0.19913	-76.906	39.475	-0.20996	-76.843	39.508	-0.18798	-76.789	38.781	-0.2019			-81.405	31.154	-0.22651	-81.235	31.446	-0.31091	-81.953	31.469	-0.13477	-81.857	31.371	-0.10986	-81.845	31.166	-0.0091865	-81.315	32.177	-0.18084	-81.638	32.406	-0.26005	-81.94	31.502	-0.21329
-76.844	39.299	-0.17532	-75.513	37.808	-0.071985	-76.931	39.293	-0.19861	-75.311	38.723	-0.4005	-76.284	39.353	-0.19994	-76.906	39.473	-0.20268	-76.843	37.451	-0.23437	-76.789	37.384	-0.22173			-81.405	31.152	-0.24215	-81.235	31.444	-0.18361	-81.953	31.461	-0.15891	-81.857	31.369	-0.075542	-81.845	31.164	-0.01085	-81.313	31.849	-0.18227	-81.637	32.559	-0.042249	-81.94	31.411	-0.044127
-76.844	39.286	-0.17522	-75.511	37.809	-0.099505	-76.931	39.286	-0.19878	-75.311	38.199	-0.33067	-76.284	39.336	-0.19115	-76.906	39.445	-0.18827	-76.843	37.449	-0.23419	-76.789	37.289	-0.21577			-81.405	31.151	-0.23244	-81.235	31.442	-0.18091	-81.953	31.459	-0.19858	-81.857	31.359	-0.10389	-81.845	31.097	-0.039854	-81.31	32.237	-0.14416	-81.637	32.502	-0.21021	-81.94	31.409	-0.099782
-76.844	39.281	-0.17304	-75.496	38.613	-0.39863	-76.931	39.284	-0.19882	-75.308	39.538	-0.24252	-76.284	39.334	-0.1896	-76.906	39.378	-0.17899	-76.843	37.448	-0.23396	-76.789	37.288	-0.21588			-81.405	31.149	-0.22695	-81.233	31.446	-0.14291	-81.953	31.451	-0.245	-81.857	31.337	-0.02808	-81.845	31.096	-0.028218	-81.31	32.192	-0.1223	-81.637	32.499	-0.17889	-81.94	31.399	-0.091953
-76.844	39.209	-0.17663	-75.474	39.179	-0.27937	-76.931	39.283	-0.19886	-75.291	38.643	-0.27337	-76.284	39.333	-0.17163	-76.906	39.376	-0.19092	-76.843	37.419	-0.22728	-76.789	37.286	-0.21573			-81.405	31.142	-0.2417	-81.233	31.444	-0.20999	-81.953	31.412	-0.14993	-81.857	31.044	-0.0047604	-81.843	31.547	-0.14444	-81.31	32.109	-0.23722	-81.637	32.467	-0.18968	-81.94	31.386	-0.0978
-76.844	39.159	-0.17508	-75.474	39.106	-0.27836	-76.931	39.281	-0.19889	-75.289	38.644	-0.30438	-76.283	39.334	-0.1915	-76.906	39.281	-0.16913	-76.841	39.536	-0.22402	-76.789	37.283	-0.21531			-81.405	31.141	-0.23454	-81.231	31.447	-0.24282	-81.953	31.402	-0.050044	-81.855	31.519	-0.15093	-81.843	31.289	-0.1076	-81.307	32.192	-0.15529	-81.637	32.459	-0.18836	-81.94	31.359	-0.15264
-76.844	38.989	-0.17973	-75.474	37.848	-0.10905	-76.931	39.279	-0.19892	-75.289	38.643	-0.23924	-76.281	39.334	-0.20967	-76.906	39.276	-0.17779	-76.841	39.535	-0.22365	-76.789	37.281	-0.21501			-81.405	31.139	-0.22591	-81.231	31.446	-0.21126	-81.952	31.562	-0.11029	-81.855	31.371	-0.15202	-81.843	31.267	-0.12484	-81.307	32.186	-0.17105	-81.637	32.457	-0.16997	-81.94	31.357	-0.16143
-76.843	39.301	-0.17471	-75.473	39.181	-0.27649	-76.931	39.278	-0.19896	-75.286	38.618	-0.41372	-76.279	39.334	-0.20205	-76.906	39.243	-0.18254	-76.841	39.533	-0.22334	-76.789	37.278	-0.21434			-81.405	31.137	-0.21148	-81.23	31.447	-0.20498	-81.952	31.556	-0.11708	-81.855	31.369	-0.059514	-81.843	31.239	-0.073783	-81.307	32.119	-0.21568	-81.637	32.452	-0.20382	-81.94	31.349	-0.15781
-76.843	39.286	-0.17478	-75.473	39.179	-0.27761	-76.929	39.511	-0.23754	-75.284	38.643	-0.27593	-76.278	39.334	-0.21858	-76.904	39.476	-0.19694	-76.841	39.531	-0.22301	-76.789	37.273	-0.21503			-81.405	30.359	-0.08629	-81.221	32.057	-0.20832	-81.952	31.554	-0.11978	-81.855	31.196	-0.077582	-81.843	31.237	-0.073342	-81.305	32.192	-0.17806	-81.637	32.451	-0.16763	-81.94	31.347	-0.098278
-76.843	39.281	-0.17295	-75.473	39.106	-0.27385	-76.929	39.508	-0.23674	-75.283	38.643	-0.31984	-76.274	39.415	-0.19291	-76.904	39.473	-0.20041	-76.841	39.53	-0.22254	-76.789	37.271	-0.21545			-81.405	30.357	-0.10482	-81.218	31.461	-0.21135	-81.952	31.539	-0.20438	-81.855	31.194	-0.093127	-81.843	31.097	-0.027624	-81.305	32.191	-0.16922	-81.637	32.441	-0.26967	-81.938	31.559	-0.12333
-76.843	39.254	-0.1728	-75.471	39.179	-0.27655	-76.929	39.506	-0.23629	-75.281	38.644	-0.34838	-76.273	39.415	-0.2038	-76.904	39.471	-0.20525	-76.841	39.521	-0.21434	-76.789	37.248	-0.21467			-81.405	30.355	-0.095666	-81.215	31.464	-0.23024	-81.952	31.492	-0.21884	-81.855	31.182	-0.033307	-81.842	31.547	-0.22625	-81.305	32.119	-0.21806	-81.637	32.414	-0.089152	-81.938	31.539	-0.13678
-76.843	39.251	-0.17217	-75.466	37.854	-0.068146	-76.929	39.505	-0.23579	-75.281	38.643	-0.35493	-76.223	39.405	-0.27336	-76.904	39.468	-0.21356	-76.841	39.515	-0.19504	-76.789	37.246	-0.21546			-81.405	30.352	-0.073788	-81.206	31.474	-0.27682	-81.952	31.491	-0.24655	-81.855	31.072	-0.0089124	-81.842	31.336	-0.054081	-81.302	32.252	-0.14636	-81.637	32.412	-0.20879	-81.938	31.537	-0.26309
-76.843	39.249	-0.17467	-75.458	37.859	-0.25882	-76.929	39.463	-0.21424	-75.281	38.641	-0.3617	-76.223	39.403	-0.25767	-76.904	39.38	-0.18509	-76.841	39.508	-0.18787	-76.788	39.151	-0.17605			-81.405	30.35	-0.063853	-81.195	32.316	-0.014548	-81.952	31.474	-0.2425	-81.855	31.047	-0.0020385	-81.842	31.334	-0.037861	-81.302	32.226	-0.17408	-81.637	32.411	-0.086092	-81.938	31.529	-0.11486
-76.843	39.209	-0.17562	-75.456	39.623	-0.18349	-76.929	39.438	-0.19479	-75.281	38.639	-0.3672	-76.221	39.403	-0.20413	-76.904	39.326	-0.1784	-76.841	39.506	-0.19228	-76.788	39.109	-0.17681			-81.405	30.349	-0.065694	-81.193	31.862	-0.29854	-81.952	31.472	-0.19099	-81.855	31.044	-0.0036366	-81.842	31.332	-0.024732	-81.302	32.197	-0.10957	-81.637	32.409	-0.1242	-81.938	31.521	-0.12398
-76.843	39.198	-0.17544	-75.454	39.623	-0.18316	-76.929	39.436	-0.19425	-75.279	38.643	-0.37828	-76.123	39.573	-0.20057	-76.904	39.281	-0.18035	-76.841	39.349	-0.18199	-76.788	39.048	-0.17488			-81.405	30.31	-0.013646	-81.193	31.499	-0.34607	-81.952	31.471	-0.20791	-81.853	31.481	-0.10298	-81.842	31.297	-0.093555	-81.302	32.117	-0.19834	-81.637	32.386	-0.20549	-81.938	31.519	-0.1187
-76.843	39.159	-0.17551	-75.454	39.621	-0.1817	-76.929	39.426	-0.19148	-75.279	38.641	-0.36758	-76.123	39.571	-0.19032	-76.904	39.278	-0.17677	-76.841	39.026	-0.17411	-76.788	39.046	-0.17469			-81.405	30.28	-0.019616	-81.191	32.031	-0.24396	-81.952	31.469	-0.21271	-81.853	31.386	-0.067089	-81.842	31.296	-0.086721	-81.302	32.116	-0.14898	-81.637	32.311	-0.21877	-81.938	31.517	-0.30416
-76.843	39.086	-0.17792	-75.451	38.588	-0.28615	-76.929	39.421	-0.20033	-75.279	38.639	-0.35417	-76.121	39.571	-0.30783	-76.904	39.259	-0.17868	-76.841	37.421	-0.22725	-76.788	39.044	-0.1745			-81.405	30.274	-0.0096627	-81.191	32.029	-0.23609	-81.952	31.451	-0.25335	-81.853	31.372	-0.075898	-81.842	31.294	-0.080153	-81.302	32.114	-0.17978	-81.637	32.301	-0.21347	-81.938	31.509	-0.068721
-76.841	39.388	-0.1813	-75.449	38.588	-0.62766	-76.929	39.411	-0.19215	-75.279	38.638	-0.34357	-76.089	39.643	-0.2654	-76.904	39.244	-0.18028	-76.839	39.533	-0.22299	-76.788	38.858	-0.18689			-81.405	30.239	-0.017766	-81.191	31.861	-0.28214	-81.952	31.432	-0.11353	-81.853	31.371	-0.076383	-81.842	31.259	-0.13218	-81.3	32.311	-0.20536	-81.635	32.561	-0.042241	-81.938	31.507	-0.11409
-76.841	39.385	-0.17943	-75.449	37.866	-0.10358	-76.929	39.363	-0.18395	-75.279	38.636	-0.33638	-76.076	38.688	-0.19656	-76.904	39.194	-0.18724	-76.839	39.521	-0.2129	-76.788	37.291	-0.21564			-81.405	30.205	-0.023402	-81.191	31.504	-0.32768	-81.952	31.429	-0.13506	-81.853	31.369	-0.09799	-81.842	31.241	-0.11429	-81.3	32.226	-0.23738	-81.635	32.559	-0.04209	-81.938	31.506	-0.17935
-76.841	39.311	-0.17619	-75.448	38.588	-0.54584	-76.929	39.361	-0.18779	-75.278	38.643	-0.392	-76.074	38.688	-0.20091	-76.903	39.485	-0.21556	-76.839	39.52	-0.2077	-76.788	37.289	-0.21561			-81.405	30.192	-0.004315	-81.19	32.031	-0.22797	-81.952	31.427	-0.1292	-81.853	31.201	-0.096224	-81.842	31.111	-0.044262	-81.3	32.117	-0.21821	-81.635	32.499	-0.17588	-81.938	31.504	-0.18201
-76.841	39.286	-0.17442	-75.448	37.868	-0.27253	-76.929	39.359	-0.18928	-75.278	38.641	-0.3529	-76.059	39.613	-0.30798	-76.903	39.471	-0.20869	-76.839	39.518	-0.2021	-76.788	37.288	-0.21638			-81.403	31.179	-0.26769	-81.19	32.029	-0.22912	-81.952	31.384	-0.1438	-81.853	31.196	-0.053689	-81.842	31.079	-0.038444	-81.3	32.116	-0.14949	-81.635	32.496	-0.19218	-81.938	31.502	-0.18282
-76.841	39.279	-0.17309	-75.446	37.868	-0.28466	-76.929	39.358	-0.19034	-75.278	38.639	-0.3233	-76.059	39.611	-0.33959	-76.903	39.468	-0.19423	-76.839	39.515	-0.19429	-76.788	37.281	-0.21489			-81.403	31.162	-0.24396	-81.19	31.506	-0.36252	-81.95	31.556	-0.11859	-81.853	31.194	-0.056853	-81.84	31.336	-0.077896	-81.3	32.114	-0.16936	-81.635	32.459	-0.14678	-81.938	31.501	-0.034581
-76.841	39.271	-0.17384	-75.444	37.868	-0.27242	-76.929	39.356	-0.19119	-75.278	38.638	-0.29943	-76.058	39.611	-0.31471	-76.903	39.326	-0.17542	-76.839	39.508	-0.19315	-76.788	37.278	-0.21419			-81.403	31.159	-0.23475	-81.188	31.859	-0.31779	-81.95	31.554	-0.12142	-81.853	31.192	-0.05536	-81.84	31.114	-0.014101	-81.298	32.139	-0.20053	-81.635	32.452	-0.21025	-81.938	31.464	-0.2156
-76.841	39.179	-0.1752	-75.443	37.871	-0.067453	-76.929	39.354	-0.19191	-75.278	38.636	-0.27166	-76.058	39.61	-0.3343	-76.903	39.321	-0.17937	-76.839	39.506	-0.19959	-76.788	37.276	-0.21413			-81.403	31.154	-0.2287	-81.188	31.857	-0.28696	-81.95	31.547	-0.13806	-81.853	31.189	-0.072656	-81.84	31.084	-0.03484	-81.297	32.144	-0.25289	-81.635	32.451	-0.19659	-81.938	31.454	-0.095353
-76.841	39.159	-0.17756	-75.443	37.868	-0.27765	-76.929	39.353	-0.19255	-75.276	38.641	-0.30368	-76.058	39.608	-0.22207	-76.903	39.288	-0.18158	-76.839	39.503	-0.18244	-76.788	37.273	-0.21447			-81.403	31.149	-0.23265	-81.186	31.864	-0.28932	-81.95	31.491	-0.20299	-81.853	31.152	-0.024749	-81.838	31.504	-0.14683	-81.297	32.056	-0.27602	-81.635	32.446	-0.27438	-81.938	31.447	-0.11055
-76.841	39.086	-0.17785	-75.441	37.868	-0.26618	-76.929	39.351	-0.19313	-75.276	38.639	-0.28064	-76.056	39.611	-0.34448	-76.903	39.281	-0.17938	-76.839	39.349	-0.18566	-76.788	37.271	-0.21523			-81.403	31.146	-0.24439	-81.186	31.862	-0.28562	-81.95	31.472	-0.21776	-81.853	31.074	-0.014601	-81.838	31.339	-0.099283	-81.297	32.051	-0.20659	-81.635	32.437	-0.27883	-81.938	31.446	-0.074492
-76.839	39.466	-0.19786	-75.439	37.869	-0.34615	-76.929	39.349	-0.19364	-75.276	38.638	-0.25724	-76.056	39.61	-0.24965	-76.903	39.194	-0.18605	-76.839	39.026	-0.1742	-76.788	37.269	-0.21447			-81.403	31.139	-0.22901	-81.186	31.861	-0.30849	-81.95	31.471	-0.18341	-81.852	31.532	-0.096491	-81.838	31.337	-0.060626	-81.295	32.167	-0.2656	-81.635	32.386	-0.28335	-81.938	31.434	-0.14345
-76.839	39.301	-0.17476	-75.438	37.869	-0.29828	-76.929	39.341	-0.19524	-75.274	38.639	-0.24339	-76.056	39.608	-0.25686	-76.901	39.513	-0.23141	-76.839	37.461	-0.23445	-76.788	37.268	-0.21436			-81.403	31.137	-0.21984	-81.186	31.511	-0.35691	-81.95	31.469	-0.14783	-81.852	31.386	-0.074966	-81.838	31.336	-0.059014	-81.295	32.146	-0.23715	-81.635	32.294	-0.21256	-81.938	31.432	-0.10044
-76.839	39.298	-0.1762	-75.436	37.869	-0.26921	-76.929	39.334	-0.19551	-75.269	38.781	-0.42829	-76.056	39.606	-0.31928	-76.901	39.511	-0.23075	-76.839	37.459	-0.23434	-76.788	37.266	-0.21472			-81.403	30.35	-0.075464	-81.186	31.509	-0.35112	-81.95	31.451	-0.25766	-81.852	31.384	-0.10808	-81.838	31.299	-0.064203	-81.295	32.056	-0.25194	-81.633	32.502	-0.19724	-81.938	31.419	-0.074604
-76.839	39.286	-0.17449	-75.431	37.874	-0.042447	-76.929	39.331	-0.19555	-75.266	38.781	-0.43538	-76.054	39.61	-0.25325	-76.901	39.498	-0.21103	-76.839	37.458	-0.2342	-76.788	37.246	-0.21462			-81.403	30.349	-0.09319	-81.185	31.864	-0.26574	-81.95	31.449	-0.16724	-81.852	31.372	-0.058049	-81.838	31.292	-0.073356	-81.293	32.167	-0.17286	-81.633	32.469	-0.18803	-81.938	31.416	-0.080952
-76.839	39.198	-0.17577	-75.423	37.878	-0.15199	-76.929	39.329	-0.19557	-75.264	38.781	-0.59159	-76.054	39.608	-0.30591	-76.901	39.486	-0.20627	-76.839	37.449	-0.23288	-76.786	39.113	-0.17519			-81.403	30.345	-0.089977	-81.185	31.862	-0.29502	-81.95	31.444	-0.25568	-81.852	31.371	-0.049735	-81.838	31.267	-0.13009	-81.291	32.167	-0.2403	-81.633	32.457	-0.15516	-81.938	31.411	-0.078774
-76.839	39.189	-0.17437	-75.398	37.873	-0.0096622	-76.929	39.328	-0.19559	-75.256	38.831	-0.31221	-76.053	39.61	-0.32265	-76.901	39.483	-0.19747	-76.839	37.448	-0.23241	-76.786	39.048	-0.17512			-81.403	30.344	-0.090656	-81.185	31.512	-0.3511	-81.95	31.441	-0.17845	-81.852	31.369	-0.078509	-81.838	31.116	-0.02651	-81.291	32.056	-0.26279	-81.633	32.454	-0.23279	-81.938	31.409	-0.11726
-76.838	39.301	-0.1742	-75.393	37.868	-0.010987	-76.929	39.301	-0.19707	-75.249	38.643	-0.32396	-76.028	39.623	-0.3013	-76.901	39.48	-0.20145	-76.839	37.373	-0.22306	-76.786	39.046	-0.17494			-81.403	30.342	-0.08567	-81.185	31.511	-0.34617	-81.95	31.434	-0.14866	-81.852	31.352	-0.064974	-81.838	31.114	-0.026944	-81.29	32.374	-0.1304	-81.633	32.452	-0.26224	-81.938	31.387	-0.11273
-76.838	39.298	-0.17517	-75.393	37.856	-0.05255	-76.929	39.299	-0.19716	-75.233	38.684	-0.73362	-76.026	39.625	-0.36826	-76.901	39.478	-0.20529	-76.839	37.371	-0.21911	-76.786	38.859	-0.1772			-81.403	30.28	-0.013716	-81.185	31.509	-0.34184	-81.95	31.432	-0.14292	-81.852	31.219	-0.11305	-81.838	31.089	-0.040646	-81.29	32.372	-0.12103	-81.633	32.451	-0.33795	-81.938	31.386	-0.12416
-76.838	39.288	-0.17405	-75.391	37.869	-0.029346	-76.929	39.293	-0.19746	-75.233	38.581	-0.34652	-76.026	39.623	-0.27676	-76.901	39.47	-0.19725	-76.838	39.521	-0.21144	-76.786	38.858	-0.18384			-81.403	30.229	-0.022688	-81.18	32.136	-0.16293	-81.95	31.431	-0.15039	-81.852	31.216	-0.12114	-81.838	31.086	-0.030408	-81.29	32.116	-0.22375	-81.633	32.447	-0.25189	-81.938	31.384	-0.089496
-76.838	39.218	-0.17599	-75.391	37.868	-0.024958	-76.929	39.291	-0.19753	-75.231	38.684	-0.64606	-76.024	39.625	-0.40314	-76.901	39.344	-0.19259	-76.838	39.52	-0.20624	-76.786	37.289	-0.2145			-81.403	30.099	-0.078372	-81.18	32.062	-0.21554	-81.95	31.429	-0.10365	-81.852	31.214	-0.12622	-81.838	31.084	-0.034004	-81.288	32.116	-0.20501	-81.633	32.446	-0.27354	-81.938	31.382	-0.12075
-76.838	39.198	-0.17523	-75.391	37.866	-0.014898	-76.929	39.284	-0.19776	-75.226	38.624	-0.17837	-76.014	39.605	-0.27513	-76.901	39.343	-0.19216	-76.838	39.503	-0.18729	-76.786	37.288	-0.21593			-81.402	31.822	-0.3529	-81.18	32.051	-0.21495	-81.95	31.427	-0.10546	-81.852	31.212	-0.10053	-81.838	31.081	-0.017949	-81.286	32.372	-0.15891	-81.633	32.444	-0.2899	-81.938	31.361	-0.19387
-76.838	39.194	-0.17438	-75.391	37.864	-0.003909	-76.929	39.281	-0.19787	-75.221	38.288	-0.46404	-76.014	39.603	-0.26677	-76.901	39.341	-0.18705	-76.838	39.026	-0.17425	-76.786	37.266	-0.21459			-81.402	31.807	-0.23544	-81.178	32.137	-0.14723	-81.95	31.384	-0.13238	-81.852	31.201	-0.084156	-81.838	31.079	-0.028756	-81.286	32.342	-0.080596	-81.633	32.437	-0.27201	-81.938	31.359	-0.22842
-76.838	39.086	-0.17807	-75.391	37.858	-0.047732	-76.929	39.279	-0.19791	-75.188	38.616	-0.16385	-76.013	39.623	-0.29911	-76.901	39.339	-0.18431	-76.838	37.463	-0.23425	-76.786	37.259	-0.21474			-81.402	31.176	-0.18036	-81.178	32.136	-0.16423	-81.95	31.379	-0.13152	-81.852	31.196	-0.085149	-81.837	31.511	-0.040564	-81.286	32.339	-0.11959	-81.633	32.384	-0.1475	-81.938	31.357	-0.22895
-76.836	39.506	-0.18833	-75.391	37.856	-0.052209	-76.929	39.276	-0.198	-75.183	38.504	-0.56106	-76.013	39.606	-0.27148	-76.901	39.326	-0.18111	-76.838	37.461	-0.23411	-76.786	37.258	-0.21501			-81.402	31.161	-0.25362	-81.178	32.051	-0.20293	-81.948	31.554	-0.12306	-81.852	31.151	-0.057416	-81.837	31.507	-0.0069024	-81.286	32.264	-0.14547	-81.633	32.317	-0.2309	-81.938	31.352	-0.13223
-76.836	39.451	-0.18773	-75.391	37.854	-0.047502	-76.928	39.508	-0.23635	-75.159	39.445	-0.25183	-76.013	39.605	-0.29338	-76.901	39.324	-0.17516	-76.838	37.459	-0.23394	-76.786	37.246	-0.21518			-81.402	31.159	-0.23659	-81.176	32.052	-0.21853	-81.948	31.521	-0.14766	-81.85	31.544	-0.15002	-81.837	31.299	-0.049392	-81.285	32.377	-0.1157	-81.633	32.312	-0.22762	-81.938	31.349	-0.10763
-76.836	39.375	-0.1817	-75.391	37.853	-0.043687	-76.928	39.506	-0.23589	-75.158	39.445	-0.26594	-76.011	39.608	-0.26388	-76.901	39.323	-0.18364	-76.838	37.458	-0.23374	-76.784	39.146	-0.17459			-81.402	31.157	-0.23015	-81.175	32.052	-0.21534	-81.948	31.491	-0.21303	-81.85	31.449	-0.091874	-81.837	31.296	-0.074853	-81.285	32.374	-0.13796	-81.633	32.304	-0.22236	-81.938	31.347	-0.087522
-76.836	39.364	-0.1855	-75.389	37.858	-0.046285	-76.928	39.453	-0.20274	-75.128	39.526	-0.24407	-76.011	39.606	-0.23823	-76.901	39.318	-0.17918	-76.838	37.448	-0.23139	-76.784	39.139	-0.17473			-81.402	31.146	-0.24438	-81.16	32.054	-0.19371	-81.948	31.472	-0.18364	-81.85	31.447	-0.14447	-81.837	31.292	-0.1217	-81.281	32.372	-0.1307	-81.633	32.302	-0.22136	-81.937	31.559	-0.12461
-76.836	39.304	-0.17612	-75.389	37.856	-0.052019	-76.928	39.44	-0.1911	-75.126	39.526	-0.24616	-76.011	39.605	-0.27004	-76.901	39.291	-0.18029	-76.838	37.376	-0.2232	-76.784	39.118	-0.17891			-81.402	31.144	-0.23862	-81.158	32.056	-0.1951	-81.948	31.471	-0.16947	-81.85	31.439	-0.11096	-81.837	31.257	-0.12686	-81.275	32.371	-0.01434	-81.632	32.559	-0.04194	-81.937	31.551	-0.14404
-76.836	39.199	-0.17463	-75.389	37.854	-0.046555	-76.928	39.438	-0.19185	-75.126	39.525	-0.25258	-76.009	39.618	-0.1757	-76.901	39.284	-0.18472	-76.838	37.373	-0.22417	-76.784	39.116	-0.17427			-81.402	31.142	-0.24499	-81.153	32.146	-0.17922	-81.948	31.432	-0.11025	-81.85	31.372	-0.095018	-81.837	31.227	-0.088378	-81.275	32.057	-0.24006	-81.632	32.504	-0.19622	-81.937	31.549	-0.15039
-76.836	39.198	-0.1754	-75.389	37.853	-0.051107	-76.928	39.436	-0.19246	-75.123	39.673	-0.22498	-76.009	39.608	-0.30243	-76.901	39.281	-0.1837	-76.838	37.371	-0.21915	-76.784	39.114	-0.17677			-81.402	31.141	-0.22881	-81.151	32.146	-0.17596	-81.948	31.409	-0.12933	-81.85	31.371	-0.05552	-81.837	31.114	-0.030196	-81.273	32.371	-0.06641	-81.632	32.502	-0.30775	-81.937	31.537	-0.19114
-76.836	39.191	-0.1733	-75.389	37.851	-0.090655	-76.928	39.435	-0.19249	-75.118	38.513	-0.47939	-76.009	39.605	-0.26966	-76.901	39.258	-0.17984	-76.838	37.364	-0.21858	-76.784	39.104	-0.1757			-81.402	31.139	-0.22071	-81.136	31.684	-0.3425	-81.947	31.552	-0.12836	-81.85	31.369	-0.05695	-81.837	31.092	-0.01926	-81.273	32.057	-0.25054	-81.632	32.457	-0.13534	-81.937	31.529	-0.088458
-76.836	39.189	-0.17291	-75.388	37.876	-0.078051	-76.928	39.431	-0.19216	-75.111	39.339	-0.31527	-76.008	39.585	-0.26532	-76.901	39.254	-0.18026	-76.836	39.541	-0.22433	-76.784	39.103	-0.17546			-81.402	30.277	-0.012687	-81.136	31.624	-0.2598	-81.947	31.551	-0.13263	-81.85	31.352	-0.10378	-81.837	31.067	-0.0077837	-81.268	32.229	-0.15234	-81.632	32.456	-0.12408	-81.937	31.521	-0.086943
-76.836	39.084	-0.17766	-75.388	37.864	-0.069854	-76.928	39.43	-0.19422	-75.101	39.381	-0.29171	-75.873	37.571	-0.5953	-76.901	39.249	-0.17581	-76.836	39.54	-0.22384	-76.784	39.046	-0.17518			-81.402	30.275	-0.0065269	-81.136	31.622	-0.28558	-81.947	31.527	-0.19365	-81.85	31.217	-0.070351	-81.837	31.066	-0.012295	-81.266	32.377	-0.073202	-81.632	32.451	-0.3771	-81.937	31.519	-0.12033
-76.834	39.451	-0.18289	-75.388	37.863	-0.016616	-76.928	39.421	-0.20086	-75.101	39.38	-0.27018	-75.866	39.058	-0.16114	-76.899	39.498	-0.21007	-76.836	39.503	-0.18318	-76.784	39.044	-0.17501			-81.402	30.239	-0.021947	-81.135	31.687	-0.34759	-81.947	31.521	-0.21502	-81.85	31.216	-0.083282	-81.835	31.504	-0.068397	-81.266	32.364	-0.023356	-81.632	32.449	-0.2629	-81.937	31.509	-0.13229
-76.834	39.304	-0.17581	-75.388	37.858	-0.044072	-76.928	39.411	-0.19206	-75.081	39.373	-0.28644	-75.788	38.641	-0.118	-76.899	39.485	-0.20338	-76.836	39.485	-0.19231	-76.784	38.859	-0.18382			-81.402	30.235	-0.008483	-81.135	31.627	-0.34987	-81.947	31.476	-0.22763	-81.85	31.214	-0.098028	-81.835	31.257	-0.12753	-81.266	32.336	-0.19843	-81.632	32.446	-0.28201	-81.937	31.507	-0.085855
-76.834	39.264	-0.17512	-75.388	37.856	-0.05195	-76.928	39.381	-0.18046	-75.076	39.475	-0.25858	-75.786	38.641	-0.11514	-76.899	39.343	-0.1919	-76.836	39.483	-0.19264	-76.784	38.858	-0.17902			-81.402	30.212	-0.031976	-81.133	32.126	-0.15029	-81.947	31.471	-0.16292	-81.85	31.212	-0.10986	-81.835	31.114	-0.01815	-81.266	32.222	-0.14403	-81.632	32.444	-0.29371	-81.937	31.506	-0.15396
-76.834	39.188	-0.17394	-75.388	37.854	-0.045554	-76.928	39.364	-0.18835	-75.073	39.473	-0.27934	-75.784	38.641	-0.10875	-76.899	39.334	-0.18166	-76.836	37.469	-0.23438	-76.784	38.839	-0.19144			-81.4	31.159	-0.2355	-81.133	31.689	-0.32056	-81.947	31.449	-0.13183	-81.85	31.124	-0.05496	-81.835	31.094	-0.028669	-81.265	32.037	-0.27456	-81.632	32.442	-0.29778	-81.937	31.504	-0.14075
-76.833	39.301	-0.17542	-75.388	37.853	-0.063126	-76.928	39.363	-0.18907	-75.069	39.571	-0.25046	-75.696	38.361	-0.053604	-76.899	39.323	-0.17861	-76.836	37.461	-0.23366	-76.784	38.779	-0.2002			-81.4	31.156	-0.2376	-81.131	31.696	-0.27954	-81.947	31.447	-0.1426	-81.85	31.081	-0.040706	-81.835	31.062	-0.025003	-81.265	32.036	-0.22712	-81.632	32.437	-0.25015	-81.937	31.502	-0.16218
-76.833	39.271	-0.17395	-75.386	37.876	-0.078271	-76.928	39.361	-0.18904	-75.069	39.57	-0.26649	-75.634	38.388	-0.31698	-76.899	39.321	-0.17852	-76.836	37.459	-0.23343	-76.784	37.441	-0.22693			-81.4	31.146	-0.23052	-81.131	31.694	-0.29192	-81.947	31.434	-0.14274	-81.85	31.079	-0.024844	-81.833	31.537	-0.13297	-81.265	32.032	-0.25078	-81.632	32.436	-0.34532	-81.937	31.501	-0.0028084
-76.833	39.269	-0.1749	-75.386	37.856	-0.05189	-76.928	39.358	-0.18277	-75.068	39.57	-0.25382	-75.633	38.388	-0.38088	-76.899	39.318	-0.17725	-76.836	37.458	-0.23316	-76.784	37.438	-0.228			-81.4	31.141	-0.2304	-81.128	31.699	-0.30156	-81.947	31.431	-0.079374	-81.85	31.076	-0.023402	-81.833	31.322	-0.077726	-81.263	32.037	-0.25561	-81.632	32.431	-0.27343	-81.937	31.459	-0.099836
-76.833	39.263	-0.17284	-75.386	37.854	-0.044413	-76.928	39.356	-0.18364	-75.068	39.521	-0.23684	-75.633	38.386	-0.17531	-76.899	39.291	-0.18124	-76.836	37.451	-0.23147	-76.784	37.418	-0.22765			-81.4	30.234	-0.0041373	-81.126	31.699	-0.31011	-81.947	31.409	-0.07354	-81.848	31.447	-0.12849	-81.833	31.319	-0.036116	-81.263	32.036	-0.23189	-81.632	32.412	-0.054131	-81.937	31.421	-0.08469
-76.833	39.236	-0.17558	-75.386	37.853	-0.078325	-76.928	39.354	-0.18672	-75.068	39.505	-0.25537	-75.621	38.498	-0.011408	-76.899	39.284	-0.1834	-76.836	37.374	-0.22448	-76.784	37.271	-0.21488			-81.4	30.197	-0.014827	-81.125	31.697	-0.31991	-81.947	31.397	-0.14243	-81.848	31.372	-0.060501	-81.833	31.317	-0.083115	-81.263	32.034	-0.27356	-81.632	32.389	-0.30641	-81.937	31.419	-0.078611
-76.833	39.203	-0.17538	-75.386	37.851	-0.1166	-76.928	39.353	-0.18793	-75.066	39.506	-0.23729	-75.569	37.954	-0.088193	-76.899	39.283	-0.1851	-76.836	37.373	-0.22442	-76.784	37.263	-0.21589			-81.4	30.195	-0.049991	-81.116	31.736	-0.26408	-81.947	31.394	-0.21591	-81.848	31.371	-0.083013	-81.833	31.316	-0.037402	-81.263	32.032	-0.2516	-81.632	32.382	-0.15885	-81.937	31.411	-0.077906
-76.833	39.194	-0.1742	-75.384	37.876	-0.33849	-76.928	39.351	-0.1889	-75.064	39.558	-0.23016	-75.543	38.298	-0.07278	-76.898	39.508	-0.2241	-76.836	37.369	-0.21718	-76.784	37.261	-0.21469			-81.4	30.192	-0.074656	-81.113	31.737	-0.26176	-81.947	31.392	-0.096592	-81.848	31.369	-0.086182	-81.833	31.314	-0.031044	-81.261	32.037	-0.25665	-81.632	32.344	-0.26277	-81.937	31.409	-0.087562
-76.833	39.181	-0.17487	-75.384	37.854	-0.043084	-76.928	39.349	-0.1897	-75.064	39.506	-0.24067	-75.543	38.296	-0.095526	-76.898	39.498	-0.20526	-76.836	37.368	-0.21925	-76.784	37.259	-0.21575			-81.398	31.836	-0.28968	-81.111	32.101	-0.17123	-81.947	31.391	-0.12282	-81.848	31.352	-0.11055	-81.833	31.312	-0.055075	-81.261	32.036	-0.24804	-81.632	32.314	-0.23242	-81.937	31.387	-0.16997
-76.833	39.051	-0.17536	-75.384	37.853	-0.09653	-76.928	39.348	-0.19041	-75.064	39.486	-0.25395	-75.526	38.468	-0.097424	-76.898	39.343	-0.19051	-76.836	37.364	-0.21891	-76.784	37.258	-0.2147			-81.398	31.834	-0.27898	-81.111	31.741	-0.23832	-81.947	31.377	-0.14161	-81.848	31.217	-0.084576	-81.833	31.064	-0.011662	-81.261	32.034	-0.22317	-81.632	32.312	-0.23135	-81.937	31.386	-0.083856
-76.833	38.971	-0.17383	-75.384	37.851	-0.11792	-76.928	39.346	-0.19105	-75.063	39.555	-0.2357	-75.526	38.466	-0.2596	-76.898	39.341	-0.1868	-76.836	37.363	-0.2188	-76.783	39.139	-0.17587			-81.398	31.159	-0.24727	-81.111	31.739	-0.25489	-81.945	31.552	-0.13014	-81.848	31.216	-0.059878	-81.832	31.532	-0.29347	-81.261	32.032	-0.23657	-81.632	32.311	-0.23027	-81.937	31.384	-0.12648
-76.831	39.476	-0.19068	-75.383	37.854	-0.042632	-76.928	39.344	-0.19162	-75.063	39.523	-0.23889	-75.526	38.411	-0.35554	-76.898	39.339	-0.1879	-76.836	37.304	-0.21944	-76.783	39.138	-0.17721			-81.398	31.141	-0.23507	-81.111	31.737	-0.26975	-81.945	31.527	-0.14802	-81.848	31.124	-0.062819	-81.832	31.459	-0.18858	-81.261	31.812	-0.26314	-81.632	32.299	-0.22254	-81.937	31.382	-0.14122
-76.831	39.473	-0.19056	-75.383	37.853	-0.11773	-76.928	39.338	-0.19338	-75.063	39.506	-0.2457	-75.526	38.064	-0.091943	-76.898	39.319	-0.17965	-76.836	37.303	-0.21952	-76.783	39.134	-0.17805			-81.398	30.222	-0.025524	-81.11	32.169	-0.15786	-81.945	31.526	-0.24595	-81.848	31.082	-0.059288	-81.832	31.382	-0.094856	-81.26	31.706	-0.44201	-81.63	32.502	-0.27441	-81.937	31.364	-0.1569
-76.831	39.458	-0.18787	-75.381	37.853	-0.12095	-76.928	39.336	-0.19371	-75.061	39.555	-0.23493	-75.524	38.468	-0.38608	-76.898	39.318	-0.1801	-76.834	39.54	-0.22348	-76.783	39.126	-0.17844			-81.398	30.199	-0.04311	-81.11	32.101	-0.17197	-81.945	31.521	-0.23986	-81.848	31.081	-0.046606	-81.832	31.291	-0.12138	-81.258	31.809	-0.23993	-81.63	32.444	-0.31346	-81.937	31.359	-0.18584
-76.831	39.433	-0.17959	-75.378	37.854	-0.12938	-76.928	39.331	-0.19442	-75.061	39.515	-0.23309	-75.524	38.466	-0.27567	-76.898	39.291	-0.18173	-76.834	39.5	-0.18494	-76.783	39.124	-0.17504			-81.398	30.197	-0.042271	-81.11	31.741	-0.23357	-81.945	31.476	-0.24743	-81.848	31.079	-0.032091	-81.83	31.459	-0.20269	-81.258	31.706	-0.47256	-81.63	32.442	-0.3021	-81.937	31.357	-0.1993
-76.831	39.431	-0.1838	-75.376	37.858	-0.002777	-76.928	39.328	-0.19463	-75.061	39.506	-0.24154	-75.524	38.411	-0.41552	-76.898	39.286	-0.18172	-76.834	39.485	-0.19366	-76.783	39.104	-0.17622			-81.398	30.192	-0.062074	-81.11	31.739	-0.27226	-81.945	31.471	-0.21414	-81.848	31.077	-0.036827	-81.83	31.381	-0.10851	-81.253	31.889	-0.17088	-81.63	32.437	-0.3261	-81.937	31.352	-0.14701
-76.831	39.381	-0.1821	-75.376	37.856	-0.053812	-76.928	39.304	-0.19545	-75.059	39.523	-0.23925	-75.524	38.064	-0.20721	-76.898	39.284	-0.1818	-76.834	39.478	-0.18855	-76.783	39.103	-0.17625			-81.398	30.167	-0.13794	-81.11	31.737	-0.27159	-81.945	31.394	-0.16688	-81.848	31.076	-0.034531	-81.83	31.379	-0.10696	-81.248	32.366	-0.087119	-81.63	32.436	-0.37204	-81.937	31.326	-0.10784
-76.831	39.294	-0.17365	-75.371	37.859	-0.18274	-76.928	39.303	-0.19556	-75.054	39.43	-0.27997	-75.523	38.411	-0.50188	-76.898	39.239	-0.17709	-76.834	39.023	-0.17358	-76.783	39.044	-0.17525			-81.397	32.344	-0.067937	-81.108	31.742	-0.2745	-81.945	31.392	-0.053462	-81.847	31.556	-0.058827	-81.83	31.296	-0.068224	-81.248	32.232	-0.13255	-81.63	32.434	-0.38978	-81.937	31.324	-0.097601
-76.831	39.289	-0.1754	-75.368	37.863	-0.34331	-76.928	39.301	-0.19566	-75.051	39.491	-0.24735	-75.509	37.889	-0.27648	-76.896	39.51	-0.22718	-76.834	37.469	-0.23407	-76.783	38.839	-0.20295			-81.397	32.169	-0.064798	-81.108	31.741	-0.28431	-81.943	31.517	-0.10791	-81.847	31.554	-0.0896	-81.83	31.294	-0.081137	-81.246	32.364	-0.049446	-81.63	32.389	-0.23909	-81.935	31.559	-0.12585
-76.831	39.286	-0.17441	-75.364	37.866	-0.13759	-76.928	39.293	-0.19619	-75.051	39.425	-0.27102	-75.463	38.659	-0.27883	-76.896	39.49	-0.19793	-76.834	37.461	-0.23309	-76.783	38.779	-0.20113			-81.397	31.144	-0.24436	-81.108	31.739	-0.27681	-81.943	31.512	-0.16382	-81.847	31.547	-0.1216	-81.828	31.551	-0.31134	-81.246	32.362	-0.034087	-81.63	32.312	-0.23422	-81.935	31.537	-0.22602
-76.831	39.261	-0.17297	-75.363	37.866	-0.16256	-76.928	39.291	-0.19629	-75.049	39.425	-0.27139	-75.459	39.633	-0.18753	-76.896	39.344	-0.18935	-76.834	37.459	-0.23279	-76.783	37.438	-0.22804			-81.397	31.141	-0.23421	-81.106	31.742	-0.24761	-81.943	31.511	-0.21996	-81.847	31.542	-0.12541	-81.828	31.331	-3.9256e-05	-81.246	32.012	-0.20956	-81.63	32.311	-0.23308	-81.935	31.536	-0.23102
-76.831	39.228	-0.17519	-75.359	37.869	-0.15343	-76.928	39.281	-0.19676	-75.048	39.421	-0.24982	-75.443	38.679	-0.34559	-76.896	39.339	-0.18136	-76.834	37.458	-0.23243	-76.783	37.263	-0.21546			-81.397	30.235	-0.024531	-81.106	31.741	-0.2855	-81.943	31.509	-0.12449	-81.847	31.539	-0.086477	-81.828	31.301	-0.065051	-81.246	32.011	-0.21012	-81.63	32.299	-0.22482	-81.935	31.534	-0.1353
-76.831	39.209	-0.17898	-75.353	37.878	-0.141	-76.928	39.279	-0.19682	-75.021	39.63	-0.22401	-75.436	38.891	-0.10795	-76.896	39.338	-0.1808	-76.834	37.451	-0.23041	-76.783	37.261	-0.21441			-81.397	30.202	-0.029793	-81.105	31.744	-0.22348	-81.943	31.506	-0.12256	-81.847	31.514	-0.016645	-81.828	31.294	-0.071973	-81.246	31.957	-0.24784	-81.628	32.561	-0.042301	-81.935	31.532	-0.14404
-76.831	39.203	-0.17545	-75.349	37.906	-0.054715	-76.926	39.505	-0.23489	-75.021	39.373	-0.25575	-75.434	38.891	-0.064131	-76.896	39.333	-0.17589	-76.834	37.369	-0.22126	-76.783	37.259	-0.21452			-81.397	30.195	-0.11304	-81.105	31.742	-0.29297	-81.943	31.484	-0.36656	-81.847	31.369	-0.11742	-81.828	31.162	-0.050697	-81.245	32.371	-0.038649	-81.628	32.556	-0.058968	-81.935	31.529	-0.074596
-76.831	38.944	-0.18096	-75.348	37.906	-0.051828	-76.926	39.46	-0.21206	-75.018	39.383	-0.24452	-75.416	39.171	-0.30058	-76.896	39.326	-0.17886	-76.834	37.363	-0.21908	-76.783	37.258	-0.21449			-81.395	32.346	-0.10206	-81.103	31.744	-0.30491	-81.943	31.481	-0.27617	-81.847	31.252	-0.098517	-81.827	31.069	-0.043814	-81.245	32.364	-0.056768	-81.628	32.549	-0.092056	-81.935	31.524	-0.18885
-76.829	39.486	-0.19326	-75.348	37.904	-0.049496	-76.926	39.453	-0.2065	-75.013	39.376	-0.24404	-75.404	38.269	-0.29313	-76.896	39.324	-0.18888	-76.834	37.304	-0.21836	-76.783	37.244	-0.21485			-81.395	32.319	-0.064053	-81.101	31.746	-0.33728	-81.943	31.479	-0.26413	-81.847	31.251	-0.11414	-81.827	31.051	-0.0055244	-81.245	32.167	-0.19862	-81.628	32.491	-0.2885	-81.935	31.516	-0.14577
-76.829	39.383	-0.18171	-75.348	37.881	-0.13385	-76.926	39.441	-0.18607	-74.999	39.545	-0.23931	-75.393	38.274	-0.43726	-76.896	39.321	-0.18238	-76.834	37.303	-0.21851	-76.781	39.134	-0.17705			-81.395	31.144	-0.25877	-81.101	31.744	-0.36106	-81.943	31.476	-0.2565	-81.847	31.247	-0.11093	-81.827	31.002	-0.0018838	-81.245	32.011	-0.21405	-81.628	32.489	-0.24758	-81.935	31.514	-0.16445
-76.829	39.381	-0.18333	-75.346	37.906	-0.047984	-76.926	39.44	-0.18624	-74.998	39.358	-0.25629	-75.391	38.274	-0.53893	-76.896	39.319	-0.17937	-76.833	39.54	-0.22311	-76.781	39.131	-0.17655			-81.395	31.139	-0.24968	-81.1	31.747	-0.38769	-81.943	31.464	-0.18759	-81.847	31.246	-0.085855	-81.825	31.521	-0.14596	-81.245	32.009	-0.20108	-81.628	32.484	-0.30876	-81.935	31.507	-0.13074
-76.829	39.299	-0.1746	-75.346	37.904	-0.04603	-76.926	39.438	-0.18994	-74.996	39.641	-0.23834	-75.384	38.299	-0.28949	-76.896	39.291	-0.18143	-76.833	39.538	-0.22263	-76.781	39.129	-0.17477			-81.395	31.137	-0.22964	-81.098	31.749	-0.40524	-81.943	31.424	-0.11029	-81.847	31.241	-0.10785	-81.825	31.459	-0.13838	-81.245	31.957	-0.24888	-81.628	32.437	-0.37632	-81.935	31.506	-0.1494
-76.829	39.289	-0.17381	-75.344	38.148	-0.28935	-76.926	39.436	-0.19118	-74.983	39.359	-0.22616	-75.363	39.53	-0.22405	-76.896	39.239	-0.17435	-76.833	39.518	-0.19714	-76.781	39.128	-0.17744			-81.395	30.192	-0.047859	-81.096	32.387	-0.2531	-81.943	31.422	-0.12176	-81.847	31.177	-0.025855	-81.825	31.106	-0.030195	-81.238	32.287	-0.10223	-81.628	32.416	-0.012535	-81.935	31.504	-0.15621
-76.829	39.271	-0.17374	-75.344	37.909	-0.041157	-76.926	39.435	-0.19167	-74.978	39.445	-0.26661	-75.361	38.126	-0.3923	-76.894	39.346	-0.1918	-76.833	39.513	-0.18571	-76.781	39.126	-0.17549			-81.393	32.317	-0.016371	-81.096	31.749	-0.37892	-81.943	31.414	-0.076172	-81.847	31.086	-0.042008	-81.825	31.069	-0.008396	-81.235	31.967	-0.27071	-81.628	32.337	-0.15506	-81.935	31.502	-0.15008
-76.829	39.268	-0.1738	-75.344	37.908	-0.043845	-76.926	39.431	-0.19154	-74.974	39.37	-0.21606	-75.359	39.57	-0.21859	-76.894	39.341	-0.17946	-76.833	39.505	-0.18385	-76.781	39.124	-0.17548			-81.393	31.216	-0.3357	-81.095	32.132	-0.18151	-81.943	31.404	-0.048437	-81.847	31.084	-0.042095	-81.825	31.067	-0.022457	-81.233	32.232	-0.08756	-81.628	32.336	-0.24388	-81.935	31.501	-0.09055
-76.829	39.261	-0.17372	-75.344	37.906	-0.042665	-76.926	39.415	-0.2026	-74.969	39.405	-0.29148	-75.359	39.53	-0.23908	-76.894	39.338	-0.18064	-76.833	39.478	-0.19478	-76.781	39.103	-0.17673			-81.393	31.137	-0.23459	-81.095	31.752	-0.39269	-81.943	31.387	-0.096291	-81.847	31.082	-0.046903	-81.825	31.052	-0.0066543	-81.231	32.244	-0.098102	-81.628	32.294	-0.22332	-81.935	31.496	-0.077981
-76.829	39.228	-0.17767	-75.344	37.904	-0.041165	-76.926	39.401	-0.19008	-74.969	39.403	-0.26831	-75.358	39.53	-0.23499	-76.894	39.334	-0.17957	-76.833	39.416	-0.18417	-76.781	39.044	-0.17549			-81.393	30.104	-0.12181	-81.095	31.751	-0.38065	-81.943	31.376	-0.14424	-81.847	31.079	-0.031935	-81.823	31.519	-0.093546	-81.231	32.236	-0.13283	-81.628	32.292	-0.22213	-81.935	31.494	-0.19644
-76.829	39.194	-0.1743	-75.343	37.909	-0.035286	-76.926	39.383	-0.18052	-74.968	39.405	-0.28575	-75.356	39.53	-0.23433	-76.894	39.324	-0.17765	-76.833	37.453	-0.22991	-76.781	39.038	-0.17488			-81.392	32.336	-0.071446	-81.083	32.102	-0.19977	-81.942	31.566	-0.11456	-81.847	31.046	-0.014217	-81.823	31.457	-0.13152	-81.231	32.234	-0.12245	-81.627	32.562	-0.042452	-81.935	31.462	-0.14309
-76.829	38.944	-0.17983	-75.343	37.908	-0.035866	-76.926	39.381	-0.18329	-74.966	39.375	-0.27726	-75.356	38.129	-0.39632	-76.894	39.323	-0.17903	-76.833	37.451	-0.22924	-76.781	38.779	-0.21373			-81.392	32.274	-0.025284	-81.081	32.104	-0.20561	-81.942	31.511	-0.20715	-81.845	31.556	-0.13008	-81.823	31.456	-0.14681	-81.23	32.236	-0.094901	-81.627	32.561	-0.045563	-81.935	31.459	-0.122
-76.829	38.884	-0.1873	-75.343	37.906	-0.035653	-76.926	39.364	-0.18964	-74.876	39.786	-0.18725	-75.348	38.731	-0.26857	-76.894	39.321	-0.17807	-76.833	37.449	-0.2285	-76.781	37.429	-0.23254			-81.392	31.832	-0.26569	-81.081	32.102	-0.19938	-81.942	31.509	-0.17157	-81.845	31.554	-0.16957	-81.823	31.369	-0.11274	-81.23	32.234	-0.097731	-81.627	32.559	-0.052458	-81.935	31.431	-0.10891
-76.828	39.47	-0.1902	-75.341	37.908	-0.026794	-76.926	39.363	-0.18894	-74.876	39.473	-0.24948	-75.344	38.794	-0.31478	-76.894	39.291	-0.18319	-76.833	37.448	-0.22769	-76.781	37.323	-0.21563			-81.392	31.154	-0.25166	-81.081	32.101	-0.20974	-81.942	31.479	-0.31425	-81.845	31.426	-0.029919	-81.823	31.367	-0.13163	-81.228	33.039	-0.043884	-81.627	32.557	-0.059626	-81.935	31.406	-0.079678
-76.828	39.468	-0.191	-75.341	37.906	-0.02691	-76.926	39.361	-0.1887	-74.874	39.471	-0.25124	-75.321	38.139	-0.33037	-76.894	39.251	-0.17785	-76.833	37.439	-0.22563	-76.781	37.291	-0.21505			-81.392	30.217	-0.0057555	-81.08	32.106	-0.18635	-81.942	31.464	-0.16004	-81.845	31.376	-0.040506	-81.823	31.296	-0.084014	-81.225	32.437	-0.36936	-81.627	32.501	-0.48152	-81.935	31.404	-0.076262
-76.828	39.426	-0.18226	-75.339	37.908	-0.016432	-76.926	39.358	-0.18831	-74.868	39.451	-0.26892	-75.318	38.139	-0.2751	-76.894	39.239	-0.17526	-76.833	37.438	-0.2258	-76.781	37.258	-0.21487			-81.392	30.214	-0.037199	-81.08	32.104	-0.19222	-81.942	31.424	-0.068299	-81.845	31.371	-0.12692	-81.823	31.294	-0.10355	-81.211	33.037	-0.040092	-81.627	32.494	-0.26644	-81.935	31.401	-0.037344
-76.828	39.309	-0.17562	-75.328	37.913	-0.14655	-76.926	39.356	-0.18816	-74.839	39.673	-0.21091	-75.316	38.139	-0.25829	-76.893	39.49	-0.19806	-76.833	37.436	-0.22612	-76.781	37.256	-0.21436			-81.392	30.194	-0.015232	-81.08	32.102	-0.21225	-81.942	31.422	-0.081367	-81.845	31.369	-0.15713	-81.823	31.292	-0.10454	-81.211	33.036	-0.039629	-81.627	32.492	-0.49346	-81.935	31.387	-0.17599
-76.828	39.303	-0.17404	-75.318	38.933	-0.33783	-76.926	39.354	-0.18785	-74.838	39.568	-0.24953	-75.313	38.719	-0.27003	-76.893	39.485	-0.19581	-76.833	37.388	-0.22421	-76.781	37.254	-0.21463			-81.39	31.431	-0.42118	-81.08	32.101	-0.22039	-81.942	31.414	-0.10523	-81.845	31.266	-0.11252	-81.823	31.229	-0.10944	-81.211	33.034	-0.039115	-81.627	32.482	-0.38455	-81.935	31.386	-0.086222
-76.828	39.289	-0.1737	-75.318	37.929	-0.16079	-76.926	39.353	-0.18599	-74.798	39.226	-0.18378	-75.238	38.686	-0.65616	-76.893	39.339	-0.1841	-76.833	37.379	-0.22375	-76.779	39.103	-0.17694			-81.39	31.172	-0.2249	-81.078	32.106	-0.18692	-81.942	31.404	-0.091215	-81.845	31.252	-0.084043	-81.823	31.141	-0.077842	-81.196	32.292	-0.013466	-81.627	32.442	-0.36664	-81.935	31.384	-0.13434
-76.828	39.286	-0.17351	-75.316	39.435	-0.24867	-76.926	39.351	-0.18383	-74.778	39.58	-0.21601	-75.226	39.324	-0.28605	-76.893	39.331	-0.17825	-76.831	39.54	-0.22275	-76.779	39.101	-0.1776			-81.39	31.169	-0.22826	-81.078	32.104	-0.19464	-81.942	31.391	-0.12741	-81.845	31.247	-0.12535	-81.823	31.071	-0.011022	-81.195	32.032	-0.23577	-81.627	32.441	-0.33286	-81.935	31.382	-0.14184
-76.828	39.263	-0.17324	-75.316	37.931	-0.1635	-76.926	39.349	-0.18546	-74.756	39.736	-0.19844	-75.226	38.638	-0.21056	-76.893	39.326	-0.17969	-76.831	39.538	-0.22227	-76.779	39.044	-0.17572			-81.39	31.167	-0.24378	-81.078	32.102	-0.20921	-81.942	31.387	-0.12774	-81.845	31.246	-0.15035	-81.823	31.066	-0.017117	-81.191	32.032	-0.23211	-81.627	32.437	-0.29854	-81.935	31.381	-0.15346
-76.828	39.208	-0.17699	-75.314	37.934	-0.14767	-76.926	39.348	-0.18582	-74.756	39.596	-0.2161	-75.214	38.683	-0.57067	-76.893	39.231	-0.17113	-76.831	39.536	-0.22186	-76.779	39.043	-0.17558			-81.39	31.144	-0.25407	-81.076	32.527	-0.035031	-81.942	31.379	-0.15398	-81.845	31.242	-0.10398	-81.823	31.051	-0.003427	-81.181	32.142	-0.15428	-81.627	32.436	-0.26561	-81.935	31.379	-0.16296
-76.828	39.203	-0.17671	-75.313	37.959	-0.18205	-76.926	39.346	-0.18673	-74.753	39.728	-0.2082	-75.214	38.679	-0.50057	-76.891	39.49	-0.20005	-76.831	39.535	-0.22152	-76.779	38.853	-0.19532			-81.39	30.212	-0.04966	-81.076	32.109	-0.19552	-81.942	31.377	-0.14473	-81.845	31.227	-0.11966	-81.822	31.369	-0.10399	-81.18	32.029	-0.2235	-81.627	32.434	-0.24517	-81.935	31.372	-0.13687
-76.828	39.201	-0.17477	-75.313	37.949	-0.20429	-76.926	39.344	-0.18758	-74.751	39.728	-0.19879	-75.213	38.683	-0.55777	-76.891	39.485	-0.19949	-76.831	39.533	-0.22127	-76.779	37.291	-0.21531			-81.39	30.205	-0.029182	-81.076	32.107	-0.1949	-81.942	31.376	-0.13774	-81.845	31.204	-0.071338	-81.822	31.367	-0.12817	-81.18	32.027	-0.21952	-81.627	32.417	-0.094863	-81.935	31.371	-0.1393
-76.828	39.156	-0.17628	-75.311	37.961	-0.18626	-76.926	39.338	-0.19019	-74.749	39.728	-0.20223	-75.213	38.681	-0.61747	-76.891	39.339	-0.18662	-76.831	39.53	-0.22031	-76.779	37.258	-0.21517			-81.39	30.199	-0.014606	-81.076	32.106	-0.195	-81.942	31.372	-0.12906	-81.845	31.197	-0.066265	-81.822	31.366	-0.12586	-81.178	32.032	-0.23122	-81.627	32.416	-0.11313	-81.935	31.352	-0.10294
-76.828	39.021	-0.17234	-75.311	37.959	-0.17403	-76.926	39.334	-0.19117	-74.748	39.73	-0.20066	-75.193	38.619	-0.22096	-76.891	39.331	-0.18413	-76.831	39.526	-0.21868	-76.779	37.256	-0.21453			-81.388	31.172	-0.29051	-81.076	32.102	-0.21184	-81.94	31.566	-0.11564	-81.845	31.192	-0.07242	-81.822	31.364	-0.093329	-81.1	31.966	-0.19835	-81.627	32.414	-0.20486	-81.935	31.336	-0.13586
-76.828	38.943	-0.17822	-75.311	37.939	-0.14075	-76.926	39.333	-0.19161	-74.746	39.728	-0.18979	-75.191	39.433	-0.27688	-76.891	39.319	-0.17535	-76.831	39.518	-0.19634	-76.779	37.254	-0.21408			-81.388	31.167	-0.24131	-81.076	32.101	-0.21929	-81.94	31.551	-0.14037	-81.845	31.191	-0.040242	-81.822	31.362	-0.079831	-81.031	32.622	-0.020184	-81.627	32.387	-0.27865	-81.935	31.334	-0.1123
-76.828	38.884	-0.18727	-75.311	37.938	-0.12887	-76.926	39.331	-0.19203	-74.744	39.728	-0.1893	-75.191	38.619	-0.11847	-76.891	39.276	-0.17938	-76.831	39.516	-0.19339	-76.779	37.253	-0.21439			-81.388	31.146	-0.27365	-81.075	32.109	-0.17043	-81.94	31.507	-0.1761	-81.845	31.091	-0.039168	-81.822	31.232	-0.074804	-81.02	32.164	-0.21851	-81.627	32.339	-0.2421	-81.935	31.326	-0.10391
-76.826	39.48	-0.1927	-75.309	37.956	-0.1627	-76.926	39.328	-0.19275	-74.744	39.415	-0.22227	-75.191	38.618	-0.20016	-76.889	39.523	-0.23151	-76.831	39.513	-0.19301	-76.778	39.103	-0.17865			-81.388	31.144	-0.25349	-81.075	32.106	-0.19095	-81.94	31.471	-0.14052	-81.845	31.089	-0.044704	-81.822	31.229	-0.10607	-80.996	32.681	-0.16447	-81.627	32.337	-0.247	-81.935	31.324	-0.12357
-76.826	39.478	-0.19049	-75.309	37.943	-0.19641	-76.926	39.303	-0.1944	-74.744	39.375	-0.22094	-75.189	38.729	-0.46533	-76.889	39.49	-0.19703	-76.831	39.511	-0.19479	-76.778	39.101	-0.17864			-81.388	31.137	-0.24214	-81.075	32.104	-0.19835	-81.94	31.464	-0.18481	-81.845	31.087	-0.025666	-81.822	31.156	-0.051356	-80.961	32.422	-0.24498	-81.627	32.336	-0.1652	-81.935	31.322	-0.1597
-76.826	39.428	-0.18133	-75.308	37.963	-0.18476	-76.926	39.291	-0.19496	-74.708	39.728	-0.19195	-75.189	38.619	-0.16873	-76.889	39.339	-0.18616	-76.831	39.51	-0.18508	-76.778	39.099	-0.17871			-81.388	30.217	-0.014839	-81.073	32.227	-0.23546	-81.94	31.442	-0.16761	-81.843	31.556	-0.17911	-81.822	31.144	-0.067127	-80.925	32.297	-0.25191	-81.627	32.311	-0.23865	-81.935	31.321	-0.12933
-76.826	39.38	-0.18133	-75.308	37.961	-0.17264	-76.926	39.281	-0.19554	-74.706	39.728	-0.18215	-75.186	39.38	-0.28254	-76.889	39.331	-0.18159	-76.831	39.505	-0.18319	-76.778	39.044	-0.17595			-81.388	30.209	-0.036859	-81.073	32.109	-0.18195	-81.94	31.424	-0.093984	-81.843	31.426	-0.070937	-81.822	31.142	-0.048424	-80.903	32.751	-0.10664	-81.627	32.294	-0.22524	-81.933	31.549	-0.15449
-76.826	39.293	-0.17444	-75.308	37.959	-0.14032	-76.926	39.279	-0.19563	-74.694	39.701	-0.21062	-75.173	39.303	-0.30617	-76.889	39.251	-0.18012	-76.831	39.421	-0.18601	-76.778	39.043	-0.17582			-81.388	30.139	-0.054836	-81.073	32.107	-0.1874	-81.94	31.422	-0.13889	-81.843	31.376	-0.053627	-81.822	31.141	-0.045621	-80.903	32.032	-0.18422	-81.627	32.292	-0.22391	-81.933	31.547	-0.16279
-76.826	39.291	-0.17403	-75.308	37.946	-0.16963	-76.926	39.273	-0.19595	-74.693	39.701	-0.20588	-75.171	39.304	-0.3241	-76.889	39.248	-0.17163	-76.831	39.42	-0.18522	-76.778	39.038	-0.1754			-81.388	30.075	-0.072896	-81.073	32.106	-0.1923	-81.94	31.417	-0.019644	-81.843	31.369	-0.13384	-81.822	31.032	-0.007501	-80.898	32.349	-0.21704	-81.625	32.562	-0.046553	-81.933	31.541	-0.13736
-76.826	39.289	-0.17328	-75.308	37.944	-0.15951	-76.926	39.238	-0.19701	-74.693	39.7	-0.20112	-75.171	39.303	-0.28896	-76.888	39.483	-0.19231	-76.831	38.846	-0.18941	-76.778	38.853	-0.19423			-81.388	30.027	-0.0043596	-81.073	32.104	-0.19732	-81.94	31.414	-0.083487	-81.843	31.254	-0.12141	-81.82	31.156	-0.042463	-80.895	32.336	-0.19333	-81.625	32.561	-0.053277	-81.933	31.539	-0.26292
-76.826	39.264	-0.17239	-75.306	37.966	-0.1882	-76.926	39.236	-0.19705	-74.691	39.701	-0.20841	-75.169	39.304	-0.32186	-76.888	39.343	-0.18279	-76.831	37.463	-0.23196	-76.778	38.851	-0.19429			-81.387	31.226	-0.3404	-81.073	32.102	-0.20189	-81.94	31.382	-0.14586	-81.843	31.252	-0.11046	-81.82	31.147	-0.046288	-80.895	32.334	-0.24967	-81.625	32.557	-0.067505	-81.933	31.536	-0.21178
-76.826	39.204	-0.17732	-75.306	37.964	-0.19205	-76.926	39.234	-0.19709	-74.691	39.7	-0.20373	-75.168	39.306	-0.29828	-76.888	39.338	-0.18297	-76.831	37.461	-0.23154	-76.778	38.849	-0.19767			-81.387	31.176	-0.24073	-81.073	32.101	-0.2039	-81.94	31.381	-0.18559	-81.843	31.247	-0.15096	-81.82	31.146	-0.046455	-80.895	32.332	-0.24181	-81.625	32.501	-0.43575	-81.933	31.532	-0.16743
-76.826	39.203	-0.17673	-75.306	37.963	-0.18998	-76.926	39.233	-0.19713	-74.689	39.705	-0.20438	-75.148	38.628	-0.17244	-76.888	39.333	-0.18017	-76.831	37.451	-0.22796	-76.778	38.848	-0.20496			-81.387	31.141	-0.24718	-81.071	32.112	-0.20864	-81.94	31.379	-0.22726	-81.843	31.246	-0.15666	-81.82	31.144	-0.058428	-80.895	32.331	-0.28154	-81.625	32.494	-0.4119	-81.933	31.529	-0.064924
-76.826	39.169	-0.1774	-75.306	37.961	-0.15803	-76.926	39.231	-0.19718	-74.688	39.703	-0.22533	-75.128	39.313	-0.32004	-76.888	39.251	-0.18042	-76.831	37.439	-0.22529	-76.778	38.846	-0.21861			-81.387	30.254	-0.0054561	-81.071	32.111	-0.20457	-81.94	31.354	-0.11792	-81.843	31.091	-0.030149	-81.818	31.459	-0.14393	-80.893	32.336	-0.15898	-81.625	32.492	-0.32857	-81.933	31.522	-0.10388
-76.826	38.944	-0.17572	-75.306	37.958	-0.036326	-76.924	39.505	-0.2344	-74.688	39.636	-0.18458	-75.126	39.313	-0.32276	-76.888	39.248	-0.17363	-76.831	37.438	-0.22558	-76.778	38.839	-0.20439			-81.387	30.209	-0.03395	-81.071	32.106	-0.19886	-81.938	31.566	-0.11672	-81.843	31.089	-0.038305	-81.818	31.456	-0.18355	-80.893	32.334	-0.22047	-81.625	32.482	-0.37836	-81.933	31.521	-0.11493
-76.826	37.249	-0.21675	-75.304	37.968	-0.18322	-76.924	39.503	-0.23257	-74.684	39.363	-0.18283	-75.113	39.613	-0.23277	-76.888	39.241	-0.17266	-76.831	37.388	-0.2243	-76.778	38.779	-0.2012			-81.385	31.836	-0.15415	-81.071	32.104	-0.20046	-81.938	31.561	-0.12125	-81.843	31.087	-0.037591	-81.818	31.369	-0.13157	-80.893	32.332	-0.24973	-81.625	32.481	-0.32978	-81.933	31.516	-0.15615
-76.824	39.478	-0.18751	-75.304	37.966	-0.19392	-76.924	39.46	-0.22094	-74.641	39.396	-0.22147	-75.113	39.284	-0.28555	-76.888	39.239	-0.1744	-76.831	37.381	-0.22383	-76.778	38.639	-0.1997			-81.385	31.194	-0.30869	-81.071	32.102	-0.20411	-81.938	31.546	-0.16444	-81.843	31.086	-0.046592	-81.818	31.367	-0.097196	-80.893	32.331	-0.25364	-81.625	32.477	-0.30588	-81.933	31.507	-0.049328
-76.824	39.476	-0.18868	-75.304	37.964	-0.20715	-76.924	39.458	-0.20577	-74.593	39.886	-0.17573	-75.089	39.628	-0.21908	-76.886	39.321	-0.17301	-76.831	37.379	-0.22373	-76.778	37.436	-0.22896			-81.385	31.192	-0.24334	-81.071	32.101	-0.21335	-81.938	31.542	-0.1855	-81.842	31.541	-0.1154	-81.818	31.349	-0.063219	-80.893	32.302	-0.22329	-81.625	32.476	-0.30112	-81.933	31.502	-0.14565
-76.824	39.471	-0.19165	-75.304	37.963	-0.21541	-76.924	39.411	-0.19739	-74.583	39.563	-0.253	-75.076	39.359	-0.29289	-76.886	39.251	-0.18168	-76.831	37.376	-0.22372	-76.778	37.291	-0.21515			-81.385	31.191	-0.24035	-81.07	32.112	-0.20696	-81.938	31.524	-0.21695	-81.842	31.371	-0.15931	-81.818	31.314	-0.089646	-80.891	32.334	-0.12338	-81.625	32.441	-0.4212	-81.933	31.497	-0.074975
-76.824	39.381	-0.17934	-75.304	37.951	-0.28052	-76.924	39.373	-0.16827	-74.581	39.438	-0.26025	-75.074	39.359	-0.27235	-76.886	39.248	-0.17387	-76.831	37.303	-0.21719	-76.778	37.254	-0.21405			-81.385	31.179	-0.20873	-81.07	32.111	-0.20702	-81.938	31.491	-0.25157	-81.842	31.271	-0.068559	-81.818	31.074	-0.039249	-80.891	32.332	-0.20195	-81.625	32.436	-0.24738	-81.933	31.496	-0.1113
-76.824	39.291	-0.17259	-75.303	37.969	-0.17118	-76.924	39.371	-0.16821	-74.574	39.776	-0.15651	-75.073	39.358	-0.29323	-76.884	39.486	-0.18962	-76.829	39.543	-0.2234	-76.778	37.253	-0.21442			-81.385	31.177	-0.26585	-81.07	32.109	-0.20573	-81.938	31.484	-0.29324	-81.842	31.254	-0.15443	-81.818	31.046	-0.010678	-80.891	32.331	-0.21746	-81.625	32.434	-0.34639	-81.933	31.494	-0.21978
-76.824	39.283	-0.17293	-75.303	37.968	-0.18202	-76.924	39.363	-0.18895	-74.574	39.775	-0.15907	-75.069	39.578	-0.23801	-76.884	39.483	-0.18502	-76.829	39.538	-0.2219	-76.776	39.101	-0.17897			-81.385	31.176	-0.24989	-81.07	32.107	-0.20513	-81.938	31.481	-0.17261	-81.842	31.252	-0.12925	-81.818	31.016	-0.0038939	-80.89	32.646	-0.12602	-81.625	32.432	-0.30975	-81.933	31.487	-0.26395
-76.824	39.266	-0.17407	-75.303	37.966	-0.20094	-76.924	39.356	-0.18793	-74.573	39.781	-0.16759	-75.068	39.578	-0.23105	-76.884	39.341	-0.18292	-76.829	39.536	-0.2215	-76.776	39.099	-0.17966			-81.385	31.167	-0.27418	-81.07	32.106	-0.20546	-81.938	31.479	-0.16831	-81.842	31.251	-0.13139	-81.817	31.464	-0.25688	-80.89	32.334	-0.18041	-81.625	32.417	-0.070057	-81.933	31.464	-0.30132
-76.824	39.219	-0.17879	-75.303	37.964	-0.23094	-76.924	39.354	-0.18774	-74.571	39.776	-0.16311	-75.068	39.576	-0.26953	-76.884	39.339	-0.1832	-76.829	39.535	-0.22117	-76.776	39.098	-0.17991			-81.385	31.164	-0.25896	-81.07	32.104	-0.20629	-81.938	31.477	-0.18885	-81.842	31.249	-0.074374	-81.817	31.461	-0.17951	-80.89	32.332	-0.23045	-81.625	32.416	-0.10167	-81.933	31.459	-0.092499
-76.824	39.203	-0.17593	-75.303	37.963	-0.21645	-76.924	39.353	-0.18754	-74.566	39.785	-0.15348	-75.066	39.575	-0.24079	-76.884	39.251	-0.17752	-76.829	39.533	-0.22092	-76.776	39.094	-0.1764			-81.385	31.161	-0.25383	-81.07	32.102	-0.20773	-81.938	31.476	-0.19101	-81.842	31.247	-0.11527	-81.817	31.226	-0.10126	-80.89	32.331	-0.23753	-81.625	32.414	-0.13643	-81.933	31.449	-0.013254
-76.824	39.196	-0.17358	-75.301	37.971	-0.1535	-76.924	39.351	-0.18732	-74.561	39.76	-0.17708	-75.051	39.435	-0.26503	-76.884	39.248	-0.17545	-76.829	39.52	-0.19896	-76.776	39.044	-0.17618			-81.385	31.159	-0.22238	-81.07	32.101	-0.21087	-81.938	31.427	-0.1175	-81.842	31.246	-0.14652	-81.817	31.224	-0.1318	-80.888	32.332	-0.18492	-81.623	32.562	-0.054059	-81.933	31.406	-0.062636
-76.824	39.169	-0.1792	-75.301	37.969	-0.16279	-76.924	39.349	-0.18712	-74.561	39.52	-0.29113	-75.016	39.573	-0.24238	-76.884	39.234	-0.17192	-76.829	39.518	-0.19546	-76.776	39.043	-0.17606			-81.385	31.157	-0.24652	-81.068	32.116	-0.19962	-81.938	31.422	-0.11989	-81.842	31.206	-0.10165	-81.817	31.081	-0.014961	-80.881	32.511	-0.18839	-81.623	32.561	-0.060852	-81.933	31.404	-0.13218
-76.824	39.166	-0.17872	-75.301	37.968	-0.17777	-76.924	39.348	-0.18697	-74.559	39.76	-0.16536	-75.014	39.573	-0.24779	-76.883	39.526	-0.23086	-76.829	39.513	-0.19007	-76.776	39.039	-0.1758			-81.385	31.156	-0.21728	-81.068	32.114	-0.20395	-81.938	31.414	-0.090434	-81.842	31.157	-0.043497	-81.817	31.079	-0.01329	-80.881	32.294	-0.2413	-81.623	32.559	-0.0679	-81.933	31.402	-0.10896
-76.823	39.289	-0.17289	-75.301	37.954	-0.16849	-76.924	39.344	-0.18657	-74.558	39.756	-0.17683	-74.969	38.943	-0.34093	-76.883	39.46	-0.18927	-76.829	39.511	-0.19081	-76.776	39.038	-0.17566			-81.385	30.207	-0.016599	-81.068	32.112	-0.20686	-81.938	31.391	-0.089279	-81.842	31.104	-0.034414	-81.815	31.517	-0.14884	-80.881	32.292	-0.17908	-81.623	32.557	-0.075236	-81.933	31.401	-0.057555
-76.823	39.263	-0.17315	-75.299	37.973	-0.12811	-76.924	39.336	-0.18706	-74.556	39.77	-0.17377	-74.966	39.405	-0.24498	-76.883	39.376	-0.18623	-76.829	39.505	-0.18532	-76.776	39.036	-0.17551			-81.383	31.922	-0.26189	-81.068	32.111	-0.20823	-81.938	31.377	-0.20273	-81.842	31.102	-0.037122	-81.815	31.479	-0.1871	-80.88	32.576	-0.16868	-81.623	32.501	-0.28349	-81.933	31.386	-0.073965
-76.823	39.218	-0.17508	-75.299	37.971	-0.13262	-76.924	39.334	-0.1877	-74.544	39.425	-0.28973	-74.966	39.403	-0.28069	-76.883	39.251	-0.1774	-76.829	38.846	-0.18936	-76.776	39.034	-0.17534			-81.383	31.836	-0.20153	-81.068	32.109	-0.20847	-81.938	31.376	-0.1459	-81.842	31.101	-0.060305	-81.815	31.466	-0.17885	-80.873	32.397	-0.26421	-81.623	32.497	-0.36433	-81.933	31.384	-0.075309
-76.823	39.166	-0.17689	-75.299	37.969	-0.14005	-76.924	39.333	-0.18829	-74.513	39.768	-0.14534	-74.966	39.401	-0.29212	-76.883	39.249	-0.17942	-76.829	38.844	-0.18944	-76.776	38.849	-0.19869			-81.383	31.194	-0.33114	-81.068	32.107	-0.20882	-81.938	31.374	-0.12494	-81.842	31.096	-0.030781	-81.815	31.464	-0.20238	-80.833	32.187	-0.22985	-81.623	32.494	-0.35383	-81.933	31.382	-0.1457
-76.823	39.154	-0.17655	-75.298	37.971	-0.093521	-76.924	39.331	-0.18884	-74.511	39.77	-0.13611	-74.966	39.241	-0.27682	-76.883	39.248	-0.17478	-76.829	37.463	-0.23107	-76.776	38.848	-0.20341			-81.383	31.192	-0.29392	-81.068	32.106	-0.20949	-81.938	31.339	-0.14769	-81.84	31.544	-0.11355	-81.815	31.462	-0.17868	-80.83	32.586	-0.21429	-81.623	32.484	-0.34943	-81.933	31.381	-0.15348
-76.823	38.884	-0.18705	-75.294	37.978	-0.035585	-76.924	39.304	-0.19343	-74.511	39.768	-0.13541	-74.964	39.825	-0.20604	-76.883	39.246	-0.17234	-76.829	37.461	-0.23057	-76.776	38.844	-0.21352			-81.383	31.191	-0.28388	-81.068	32.104	-0.21054	-81.938	31.336	-0.1178	-81.84	31.422	-0.065035	-81.815	31.461	-0.1131	-80.826	32.631	-0.1363	-81.623	32.482	-0.37647	-81.933	31.379	-0.16185
-76.821	39.463	-0.18928	-75.294	37.976	-0.040827	-76.924	39.303	-0.1935	-74.509	39.77	-0.15233	-74.964	39.405	-0.28246	-76.883	39.244	-0.17321	-76.829	37.456	-0.22886	-76.776	38.843	-0.20991			-81.383	31.179	-0.23244	-81.068	32.102	-0.21136	-81.937	31.544	-0.1836	-81.84	31.269	-0.083987	-81.815	31.459	-0.19233	-80.826	32.576	-0.24524	-81.623	32.481	-0.32099	-81.933	31.371	-0.14557
-76.821	39.453	-0.18646	-75.293	37.979	-0.17007	-76.924	39.299	-0.1936	-74.509	39.768	-0.15519	-74.964	39.318	-0.32404	-76.881	39.463	-0.18863	-76.829	37.453	-0.22743	-76.776	38.779	-0.19702			-81.383	31.177	-0.21207	-81.068	32.097	-0.19715	-81.937	31.542	-0.24156	-81.84	31.251	-0.14746	-81.815	31.457	-0.25541	-80.826	32.226	-0.24296	-81.623	32.479	-0.31899	-81.933	31.334	-0.12959
-76.821	39.301	-0.17521	-75.293	37.978	-0.073373	-76.924	39.298	-0.19365	-74.508	39.77	-0.14588	-74.963	39.413	-0.28664	-76.881	39.461	-0.18868	-76.829	37.451	-0.22663	-76.776	38.776	-0.1946			-81.383	31.176	-0.30147	-81.068	31.836	-0.28307	-81.937	31.486	-0.30819	-81.84	31.249	-0.076389	-81.815	31.146	-0.050729	-80.825	32.226	-0.2477	-81.623	32.477	-0.3373	-81.933	31.326	-0.093452
-76.821	39.274	-0.17313	-75.291	37.979	-0.11465	-76.924	39.281	-0.19429	-74.508	39.768	-0.15565	-74.963	39.405	-0.27126	-76.881	39.376	-0.18727	-76.829	37.439	-0.22505	-76.776	37.341	-0.21716			-81.383	31.169	-0.33099	-81.066	32.114	-0.20465	-81.937	31.481	-0.17232	-81.84	31.247	-0.12496	-81.815	31.082	-0.023709	-80.823	32.586	-0.11783	-81.623	32.441	-0.39252	-81.933	31.324	-0.1627
-76.821	39.273	-0.17287	-75.291	37.966	-0.148	-76.924	39.279	-0.19438	-74.506	39.771	-0.15287	-74.963	39.318	-0.30368	-76.881	39.375	-0.1863	-76.829	37.388	-0.22442	-76.776	37.293	-0.21473			-81.383	31.167	-0.26205	-81.066	32.112	-0.20741	-81.937	31.479	-0.18966	-81.84	31.106	-0.044974	-81.815	31.081	-0.017412	-80.823	32.584	-0.23798	-81.623	32.439	-0.34771	-81.933	31.322	-0.14008
-76.821	38.909	-0.18362	-75.289	37.969	-0.20012	-76.924	39.249	-0.19576	-74.506	39.77	-0.16186	-74.963	39.231	-0.23812	-76.881	39.318	-0.17717	-76.829	37.379	-0.22358	-76.776	37.291	-0.21544			-81.383	31.166	-0.27752	-81.066	32.111	-0.2092	-81.937	31.477	-0.18517	-81.838	31.422	-0.045415	-81.813	31.517	-0.05172	-80.821	33.037	-0.060905	-81.623	32.436	-0.4061	-81.933	31.321	-0.13421
-76.821	37.428	-0.22749	-75.284	37.976	-0.093228	-76.924	39.239	-0.19607	-74.506	39.768	-0.14655	-74.961	39.231	-0.25825	-76.881	39.316	-0.17824	-76.828	39.546	-0.22405	-76.776	37.254	-0.21542			-81.383	31.164	-0.23151	-81.066	32.109	-0.21009	-81.937	31.422	-0.082141	-81.838	31.374	-0.10267	-81.813	31.484	-0.1236	-80.821	32.586	-0.083135	-81.623	32.434	-0.34789	-81.933	31.314	-0.063638
-76.821	37.409	-0.22592	-75.283	37.978	-0.017865	-76.924	39.238	-0.19611	-74.506	39.741	-0.16787	-74.961	39.229	-0.25847	-76.881	39.248	-0.17472	-76.828	39.543	-0.22304	-76.776	37.253	-0.21478			-81.383	31.161	-0.17841	-81.066	32.107	-0.21072	-81.937	31.414	-0.050324	-81.838	31.372	-0.094165	-81.813	31.461	-0.1867	-80.821	32.226	-0.25583	-81.623	32.432	-0.37697	-81.933	31.312	-0.083525
-76.819	39.278	-0.17234	-75.281	37.981	-0.18575	-76.924	39.231	-0.1963	-74.506	39.736	-0.1839	-74.959	39.411	-0.28326	-76.881	39.246	-0.17294	-76.828	39.541	-0.22253	-76.776	37.251	-0.21531			-81.383	31.159	-0.11424	-81.066	32.106	-0.21143	-81.937	31.396	-0.070328	-81.838	31.371	-0.090248	-81.813	31.459	-0.16972	-80.816	32.634	-0.068554	-81.623	32.421	-0.17737	-81.933	31.311	-0.090156
-76.819	39.273	-0.17366	-75.278	37.984	-0.089244	-76.924	39.229	-0.19635	-74.506	39.735	-0.17567	-74.958	39.42	-0.30101	-76.881	39.244	-0.17174	-76.828	39.518	-0.19466	-76.776	37.231	-0.2155			-81.383	31.157	-0.23226	-81.066	32.104	-0.21248	-81.937	31.377	-0.12577	-81.838	31.269	-0.099601	-81.813	31.439	-0.096649	-80.816	32.586	-0.16563	-81.623	32.419	-0.1299	-81.932	31.557	-0.13094
-76.819	39.259	-0.17218	-75.276	37.989	-0.19158	-76.924	39.228	-0.1964	-74.504	39.77	-0.15451	-74.958	39.411	-0.28787	-76.881	39.243	-0.17359	-76.828	39.516	-0.19189	-76.774	39.098	-0.18033			-81.383	31.156	-0.19079	-81.066	32.102	-0.21396	-81.937	31.376	-0.14815	-81.838	31.252	-0.1075	-81.813	31.437	-0.038846	-80.816	32.574	-0.10233	-81.623	32.411	-0.070313	-81.932	31.549	-0.15648
-76.819	39.221	-0.17641	-75.276	37.988	-0.23457	-76.923	39.511	-0.23606	-74.504	39.741	-0.18442	-74.951	39.411	-0.26368	-76.881	39.241	-0.17406	-76.828	39.338	-0.17748	-76.774	39.096	-0.17564			-81.383	30.237	-0.016247	-81.065	32.441	-0.087166	-81.937	31.339	-0.11958	-81.838	31.251	-0.12244	-81.813	31.344	-0.16646	-80.815	32.679	-0.10598	-81.623	32.314	-0.30101	-81.932	31.547	-0.16517
-76.819	39.054	-0.17485	-75.276	37.986	-0.17015	-76.923	39.505	-0.23386	-74.504	39.736	-0.18717	-74.948	39.411	-0.28497	-76.879	39.538	-0.23277	-76.828	39.016	-0.17201	-76.774	39.094	-0.1779			-81.383	30.235	-0.022952	-81.065	32.112	-0.20825	-81.937	31.336	-0.088228	-81.838	31.249	-0.099971	-81.813	31.182	-0.05887	-80.815	32.634	-0.083743	-81.623	32.312	-0.25185	-81.932	31.541	-0.12831
-76.819	38.964	-0.17391	-75.274	37.989	-0.21321	-76.923	39.503	-0.23149	-74.503	39.768	-0.16785	-74.946	39.765	-0.20713	-76.879	39.536	-0.23241	-76.828	39.013	-0.17191	-76.774	39.093	-0.17732			-81.383	30.207	-0.012412	-81.065	32.111	-0.20977	-81.937	31.331	-0.097388	-81.838	31.247	-0.10335	-81.813	31.146	-0.043715	-80.813	32.679	-0.10792	-81.623	32.311	-0.23604	-81.932	31.539	-0.24454
-76.818	38.994	-0.17038	-75.274	37.988	-0.2249	-76.923	39.501	-0.22879	-74.503	39.741	-0.165	-74.946	39.408	-0.30012	-76.879	39.525	-0.22971	-76.828	38.861	-0.18861	-76.774	39.043	-0.17629			-81.383	30.009	-0.01651	-81.065	32.109	-0.21079	-81.935	31.561	-0.12366	-81.838	31.161	-0.028034	-81.812	31.529	-0.15064	-80.813	32.634	-0.099651	-81.623	32.287	-0.22013	-81.932	31.537	-0.18279
-76.818	38.931	-0.1789	-75.273	37.994	-0.085689	-76.923	39.5	-0.23045	-74.503	39.74	-0.17127	-74.944	39.408	-0.27766	-76.879	39.521	-0.22881	-76.828	38.844	-0.18941	-76.774	39.041	-0.17617			-81.382	32.142	-0.061619	-81.065	32.107	-0.21152	-81.935	31.556	-0.13151	-81.838	31.106	-0.038417	-81.812	31.517	-0.030113	-80.811	32.629	-0.11777	-81.622	32.482	-0.38936	-81.932	31.529	-0.20293
-76.818	38.929	-0.18009	-75.273	37.993	-0.044617	-76.923	39.498	-0.2287	-74.501	39.745	-0.16924	-74.938	39.763	-0.20269	-76.879	39.463	-0.18836	-76.828	38.843	-0.18949	-76.774	39.039	-0.17605			-81.382	31.211	-0.36666	-81.065	32.106	-0.21206	-81.935	31.554	-0.1354	-81.838	31.069	-0.019968	-81.812	31.484	-0.18706	-80.806	32.666	-0.10879	-81.622	32.481	-0.32421	-81.932	31.519	-0.08227
-76.818	38.928	-0.18111	-75.273	37.991	-0.077149	-76.923	39.496	-0.22585	-74.501	39.743	-0.16893	-74.938	39.761	-0.20084	-76.879	39.461	-0.18833	-76.828	38.841	-0.18957	-76.774	39.038	-0.17592			-81.382	31.196	-0.31082	-81.065	32.104	-0.21263	-81.935	31.544	-0.18187	-81.837	31.559	-0.15159	-81.812	31.146	-0.046338	-80.801	32.626	-0.1402	-81.622	32.471	-0.29222	-81.932	31.502	-0.056703
-76.818	38.926	-0.1831	-75.271	37.996	-0.12045	-76.923	39.495	-0.23149	-74.501	39.741	-0.17403	-74.934	39.309	-0.28657	-76.879	39.378	-0.19343	-76.828	38.839	-0.18964	-76.774	39.036	-0.17579			-81.382	31.192	-0.31726	-81.063	32.112	-0.20917	-81.935	31.486	-0.29115	-81.837	31.424	-0.089688	-81.81	31.576	-0.20341	-80.801	32.624	-0.13383	-81.622	32.469	-0.27878	-81.932	31.499	-0.080385
-76.816	39.476	-0.19089	-75.271	37.994	-0.067193	-76.923	39.478	-0.20749	-74.499	39.773	-0.1627	-74.933	39.603	-0.22349	-76.879	39.318	-0.17716	-76.828	38.834	-0.18986	-76.774	39.033	-0.17544			-81.382	31.191	-0.25261	-81.063	32.111	-0.21036	-81.935	31.474	-0.1976	-81.837	31.369	-0.11034	-81.81	31.527	-0.21162	-80.8	32.579	-0.12067	-81.622	32.467	-0.4994	-81.932	31.497	-0.11263
-76.816	39.453	-0.18448	-75.269	38.881	-0.43683	-76.923	39.476	-0.22535	-74.499	39.75	-0.18932	-74.931	39.603	-0.21977	-76.879	39.246	-0.1729	-76.828	38.833	-0.18994	-76.774	39.031	-0.17511			-81.382	31.187	-0.28667	-81.063	32.109	-0.21116	-81.935	31.469	-0.18372	-81.837	31.269	-0.093743	-81.81	31.517	-0.059556	-80.8	32.577	-0.10333	-81.622	32.442	-0.38655	-81.932	31.496	-0.21143
-76.816	39.443	-0.184	-75.269	37.998	-0.25922	-76.923	39.475	-0.21873	-74.499	39.748	-0.17727	-74.929	39.601	-0.23603	-76.879	39.244	-0.16996	-76.828	37.474	-0.23274	-76.774	38.844	-0.21364			-81.382	31.177	-0.25672	-81.063	32.107	-0.21171	-81.935	31.464	-0.21821	-81.837	31.231	-0.067746	-81.81	31.516	-0.07788	-80.798	32.579	-0.096391	-81.622	32.441	-0.39903	-81.932	31.494	-0.23063
-76.816	39.376	-0.1803	-75.269	37.996	-0.017537	-76.923	39.47	-0.22282	-74.499	39.746	-0.1861	-74.929	39.6	-0.23272	-76.879	39.239	-0.17395	-76.828	37.456	-0.22762	-76.774	38.843	-0.20976			-81.382	31.169	-0.30618	-81.063	32.106	-0.21205	-81.935	31.437	-0.093874	-81.837	31.209	-0.092416	-81.81	31.511	-0.14879	-80.798	32.577	-0.085295	-81.622	32.434	-0.38268	-81.932	31.464	-0.21529
-76.816	39.258	-0.17195	-75.268	37.998	-0.28222	-76.923	39.46	-0.20802	-74.498	39.778	-0.15019	-74.923	38.951	-0.29617	-76.878	39.525	-0.22934	-76.828	37.454	-0.22687	-76.774	38.841	-0.21122			-81.382	31.162	-0.24555	-81.063	32.104	-0.21236	-81.935	31.436	-0.084217	-81.837	31.154	-0.037643	-81.81	31.509	-0.076216	-80.793	32.589	-0.12595	-81.622	32.417	-0.065582	-81.932	31.457	-0.11948
-76.816	39.214	-0.17729	-75.266	38.003	-0.21915	-76.923	39.436	-0.19533	-74.498	39.751	-0.18235	-74.923	38.949	-0.30729	-76.878	39.501	-0.21275	-76.828	37.439	-0.22493	-76.774	38.839	-0.21159			-81.382	31.161	-0.21012	-81.061	32.111	-0.21104	-81.935	31.426	-0.14436	-81.837	31.144	-0.050218	-81.81	31.484	-0.14115	-80.781	32.866	-0.18024	-81.622	32.316	-0.25069	-81.932	31.451	-0.0077068
-76.816	39.171	-0.1763	-75.266	38.001	-0.28386	-76.923	39.435	-0.19673	-74.498	39.75	-0.18772	-74.921	39.74	-0.20029	-76.878	39.323	-0.1807	-76.828	37.434	-0.22698	-76.774	37.323	-0.2154			-81.38	31.219	-0.29073	-81.061	32.109	-0.21151	-81.935	31.424	-0.068185	-81.837	31.121	-0.026343	-81.81	31.241	-0.096974	-80.781	32.864	-0.17916	-81.622	32.312	-0.14918	-81.932	31.406	-0.086152
-76.816	38.996	-0.17031	-75.264	38.878	-0.41104	-76.923	39.431	-0.2022	-74.498	39.748	-0.18734	-74.919	39.751	-0.201	-76.878	39.318	-0.17671	-76.828	37.391	-0.22467	-76.774	37.296	-0.21495			-81.38	31.207	-0.32363	-81.061	32.107	-0.21175	-81.935	31.422	-0.056415	-81.837	31.107	-0.043854	-81.81	31.084	-0.016111	-80.781	32.579	-0.1407	-81.622	32.311	-0.1298	-81.932	31.402	-0.085599
-76.816	38.993	-0.17072	-75.264	38.003	-0.15902	-76.923	39.42	-0.20482	-74.491	39.78	-0.16348	-74.919	39.75	-0.20108	-76.878	39.316	-0.18317	-76.828	37.386	-0.22442	-76.774	37.251	-0.21454			-81.38	31.206	-0.35917	-81.061	32.106	-0.21185	-81.935	31.416	-0.040028	-81.837	31.101	-0.041693	-81.81	31.082	-0.0080425	-80.781	32.577	-0.15251	-81.622	32.292	-0.22009	-81.932	31.401	-0.071456
-76.816	38.934	-0.17955	-75.264	38.001	-0.12685	-76.923	39.418	-0.19844	-74.491	39.778	-0.16154	-74.919	39.746	-0.20013	-76.878	39.248	-0.17739	-76.828	37.379	-0.22332	-76.774	37.248	-0.21432			-81.38	31.189	-0.30371	-81.061	32.104	-0.2119	-81.935	31.396	-0.07196	-81.835	31.376	-0.21124	-81.808	31.229	-0.066656	-80.781	32.497	-0.079553	-81.62	32.561	-0.075589	-81.932	31.386	-0.11103
-76.816	38.931	-0.18239	-75.263	38.004	-0.23141	-76.923	39.411	-0.19771	-74.491	39.776	-0.15594	-74.918	39.216	-0.22835	-76.878	39.209	-0.17249	-76.828	37.301	-0.21751	-76.774	37.246	-0.21526			-81.38	31.177	-0.26826	-81.061	32.097	-0.21014	-81.935	31.394	-0.051524	-81.835	31.231	-0.086989	-81.808	31.177	-0.060886	-80.78	32.579	-0.1488	-81.62	32.482	-0.21376	-81.932	31.384	-0.13472
-76.816	38.929	-0.182	-75.261	38.008	-0.27279	-76.923	39.375	-0.18208	-74.489	39.78	-0.1644	-74.916	39.216	-0.2285	-76.878	39.076	-0.18209	-76.826	39.546	-0.2237	-76.774	37.244	-0.21535			-81.38	30.195	-0.0060614	-81.06	32.109	-0.2116	-81.935	31.391	-0.04218	-81.835	31.144	-0.029292	-81.807	31.347	-0.059853	-80.78	32.577	-0.15754	-81.62	32.481	-0.19399	-81.932	31.382	-0.17121
-76.816	38.926	-0.17782	-75.261	38.006	-0.19606	-76.923	39.373	-0.1726	-74.489	39.778	-0.15996	-74.914	39.565	-0.25339	-76.876	39.503	-0.20542	-76.826	39.545	-0.2232	-76.774	37.243	-0.2153			-81.378	31.192	-0.30358	-81.06	32.107	-0.21154	-81.935	31.376	-0.121	-81.835	31.121	-0.035225	-81.807	31.186	-0.086133	-80.78	32.576	-0.10714	-81.62	32.471	-0.29581	-81.932	31.381	-0.17134
-76.816	38.814	-0.19119	-75.259	38.874	-0.34862	-76.923	39.363	-0.18866	-74.489	39.776	-0.15749	-74.911	39.571	-0.2547	-76.876	39.383	-0.19063	-76.826	39.543	-0.22269	-76.774	37.241	-0.21514			-81.378	31.191	-0.28921	-81.06	32.106	-0.21142	-81.933	31.561	-0.12487	-81.835	31.101	-0.04902	-81.807	31.177	-0.03178	-80.78	32.497	-0.11826	-81.62	32.469	-0.34316	-81.932	31.379	-0.14469
-76.816	38.811	-0.19129	-75.259	38.008	-0.12888	-76.923	39.356	-0.18787	-74.488	39.78	-0.16334	-74.909	39.571	-0.25598	-76.876	39.323	-0.17655	-76.826	39.518	-0.1939	-76.774	37.239	-0.21517			-81.378	31.179	-0.19944	-81.06	32.104	-0.21126	-81.933	31.556	-0.13284	-81.835	31.086	-0.034998	-81.805	31.326	-0.078374	-80.778	32.866	-0.18314	-81.62	32.467	-0.45636	-81.932	31.359	-0.18714
-76.816	37.426	-0.22721	-75.258	38.011	-0.36222	-76.923	39.354	-0.18771	-74.488	39.778	-0.15867	-74.908	39.566	-0.25948	-76.876	39.318	-0.18112	-76.826	38.844	-0.18941	-76.773	39.405	-0.1838			-81.377	32.141	-0.025808	-81.06	32.102	-0.21103	-81.933	31.546	-0.17388	-81.833	31.464	-0.30326	-81.803	31.371	-0.14472	-80.778	32.577	-0.096394	-81.62	32.442	-0.44811	-81.932	31.334	-0.11603
-76.816	37.273	-0.21669	-75.256	39.493	-0.24478	-76.923	39.353	-0.18754	-74.441	39.875	-0.19224	-74.906	38.999	-0.22956	-76.876	39.314	-0.17858	-76.826	38.843	-0.18949	-76.773	39.096	-0.18042			-81.377	31.202	-0.36969	-81.06	32.097	-0.21288	-81.933	31.544	-0.17857	-81.833	31.417	-0.080822	-81.803	31.346	-0.058079	-80.778	32.574	-0.13971	-81.62	32.441	-0.43317	-81.932	31.326	-0.1027
-76.814	39.46	-0.18752	-75.256	38.871	-0.33028	-76.923	39.351	-0.18734	-74.441	39.735	-0.18878	-74.906	38.998	-0.23521	-76.876	39.279	-0.1784	-76.826	38.841	-0.18956	-76.773	39.094	-0.17689			-81.377	30.177	-0.045436	-81.058	32.106	-0.21088	-81.933	31.527	-0.17416	-81.833	31.244	-0.11339	-81.802	31.369	-0.14599	-80.778	32.494	-0.13553	-81.62	32.434	-0.3217	-81.932	31.324	-0.16192
-76.814	39.453	-0.18344	-75.256	38.014	-0.25805	-76.923	39.349	-0.18709	-74.437	39.491	-0.33174	-74.904	39.304	-0.25592	-76.876	39.248	-0.17487	-76.826	38.839	-0.18964	-76.773	39.093	-0.17724			-81.375	32.269	-0.050054	-81.058	32.104	-0.21055	-81.933	31.526	-0.20766	-81.833	31.222	-0.085382	-81.802	31.334	-0.090074	-80.776	32.579	-0.11026	-81.62	32.421	-0.15669	-81.932	31.322	-0.11152
-76.814	39.219	-0.17625	-75.256	38.013	-0.5062	-76.923	39.348	-0.18682	-74.434	39.816	-0.19776	-74.904	39.303	-0.26939	-76.876	39.238	-0.17593	-76.826	38.838	-0.18971	-76.773	39.069	-0.17785			-81.375	31.527	-0.38826	-81.058	32.101	-0.20959	-81.933	31.492	-0.21345	-81.833	31.199	-0.044081	-81.8	31.551	-0.27267	-80.776	32.577	-0.094616	-81.62	32.419	-0.17353	-81.932	31.316	-0.051609
-76.814	37.426	-0.22707	-75.256	38.011	-0.28608	-76.923	39.344	-0.18629	-74.432	39.816	-0.20186	-74.904	38.998	-0.23561	-76.876	39.211	-0.17412	-76.826	38.836	-0.18978	-76.773	39.043	-0.17653			-81.375	31.216	-0.42735	-81.056	32.104	-0.20975	-81.933	31.477	-0.17126	-81.833	31.197	-0.034568	-81.8	31.331	-0.05363	-80.776	32.572	-0.11234	-81.62	32.417	-0.14653	-81.932	31.314	-0.071427
-76.813	39.364	-0.18007	-75.254	38.016	-0.25103	-76.923	39.339	-0.19086	-74.431	39.818	-0.18476	-74.903	39.359	-0.22396	-76.876	39.209	-0.17349	-76.826	38.833	-0.18993	-76.773	39.041	-0.17642			-81.375	30.167	-0.051259	-81.056	32.102	-0.20924	-81.933	31.471	-0.15157	-81.833	31.196	-0.067897	-81.8	31.257	-0.10752	-80.773	32.867	-0.18181	-81.62	32.316	-0.14558	-81.932	31.312	-0.081856
-76.813	38.971	-0.17355	-75.253	38.018	-0.38678	-76.923	39.338	-0.19362	-74.429	39.818	-0.18767	-74.903	39.304	-0.25832	-76.876	39.076	-0.18127	-76.826	37.454	-0.22554	-76.773	39.039	-0.17631			-81.375	30.009	-0.00061504	-81.056	32.099	-0.20788	-81.933	31.469	-0.14412	-81.833	31.186	-0.041278	-81.798	31.551	-0.17887	-80.766	32.522	-0.14271	-81.62	32.314	-0.24339	-81.932	31.311	-0.087865
-76.813	38.964	-0.17311	-75.253	38.016	-0.33538	-76.923	39.336	-0.18773	-74.422	39.705	-0.17646	-74.903	39.303	-0.26715	-76.874	39.526	-0.22902	-76.826	37.419	-0.22679	-76.773	39.038	-0.17619			-81.373	31.527	-0.32717	-81.056	32.097	-0.20728	-81.933	31.436	-0.097046	-81.833	31.089	-0.039744	-81.798	31.529	-0.26631	-80.765	32.527	-0.1776	-81.62	32.312	-0.063231	-81.932	31.309	-0.098154
-76.813	38.828	-0.1911	-75.251	38.019	-0.34108	-76.923	39.334	-0.18505	-74.422	39.645	-0.23098	-74.903	39.301	-0.27849	-76.874	39.383	-0.18858	-76.826	37.386	-0.22454	-76.773	39.036	-0.17607			-81.373	31.199	-0.35966	-81.056	32.096	-0.20742	-81.933	31.424	-0.07665	-81.832	31.416	-0.10667	-81.798	31.497	-0.21986	-80.763	32.711	-0.17446	-81.62	32.297	-0.18244	-81.932	31.306	-0.034263
-76.811	39.435	-0.18382	-75.251	38.018	-0.32199	-76.923	39.333	-0.18482	-74.421	39.71	-0.16806	-74.901	39.303	-0.25907	-76.874	39.323	-0.17675	-76.826	37.384	-0.22431	-76.773	39.034	-0.17593			-81.373	31.197	-0.33641	-81.056	32.094	-0.20212	-81.933	31.422	-0.017691	-81.832	31.326	-0.066612	-81.798	31.266	-0.0869	-80.761	32.711	-0.14188	-81.62	32.296	-0.20915	-81.93	31.567	-0.12096
-76.811	39.299	-0.17366	-75.249	38.021	-0.4353	-76.923	39.331	-0.1853	-74.421	39.705	-0.18521	-74.899	38.971	-0.27569	-76.874	39.321	-0.17865	-76.826	37.383	-0.22398	-76.773	39.033	-0.17576			-81.373	30.012	-0.017606	-81.056	31.792	-0.32241	-81.933	31.396	-0.10053	-81.832	31.324	-0.07018	-81.798	31.242	-0.068913	-80.761	32.449	-0.23207	-81.62	32.291	-0.22557	-81.93	31.561	-0.1272
-76.811	39.236	-0.1723	-75.248	38.024	-0.5237	-76.923	39.303	-0.19232	-74.421	39.651	-0.25627	-74.898	38.973	-0.26761	-76.874	39.251	-0.17626	-76.826	37.381	-0.22353	-76.773	39.031	-0.17549			-81.372	31.264	-0.31626	-81.055	32.101	-0.20777	-81.933	31.394	-0.059628	-81.832	31.322	-0.081875	-81.797	31.551	-0.14736	-80.76	32.877	-0.18208	-81.62	32.287	-0.21716	-81.93	31.559	-0.12947
-76.811	39.221	-0.17581	-75.248	38.023	-0.28869	-76.923	39.299	-0.19258	-74.421	39.65	-0.28602	-74.898	38.971	-0.23699	-76.874	39.249	-0.17371	-76.826	37.379	-0.22293	-76.773	38.844	-0.20749			-81.372	31.262	-0.23732	-81.055	32.097	-0.20592	-81.933	31.392	-0.00058097	-81.832	31.246	-0.14068	-81.797	31.529	-0.23727	-80.76	32.709	-0.12942	-81.618	32.482	-0.14782	-81.93	31.556	-0.13541
-76.811	39.219	-0.17548	-75.246	38.024	-0.67337	-76.923	39.298	-0.19269	-74.421	39.648	-0.28479	-74.894	39.038	-0.18619	-76.874	39.248	-0.1792	-76.826	37.378	-0.22204	-76.773	38.843	-0.19284			-81.372	30.19	-0.033823	-81.055	32.096	-0.20342	-81.933	31.391	-0.069509	-81.832	31.234	-0.07446	-81.797	31.497	-0.17827	-80.758	32.756	-0.17629	-81.618	32.481	-0.18322	-81.93	31.547	-0.16751
-76.811	38.974	-0.17261	-75.244	38.026	-0.38231	-76.923	39.281	-0.19326	-74.419	39.815	-0.18683	-74.893	39.698	-0.21261	-76.874	39.239	-0.17909	-76.826	37.376	-0.22071	-76.773	38.841	-0.17707			-81.37	31.264	-0.315	-81.053	32.101	-0.20684	-81.933	31.389	-0.090143	-81.832	31.199	-0.033323	-81.797	31.256	-0.13008	-80.758	32.754	-0.17344	-81.618	32.479	-0.23488	-81.93	31.541	-0.12745
-76.811	38.971	-0.1725	-75.243	38.029	-0.3787	-76.923	39.279	-0.19331	-74.419	39.711	-0.17148	-74.893	39.213	-0.20604	-76.874	39.238	-0.18091	-76.826	37.258	-0.21801	-76.773	38.839	-0.18759			-81.37	31.197	-0.333	-81.053	31.796	-0.30729	-81.933	31.346	-0.11198	-81.832	31.152	-0.073463	-81.797	31.097	-0.017783	-80.756	32.756	-0.17279	-81.618	32.472	-0.31232	-81.93	31.539	-0.18467
-76.811	38.964	-0.17394	-75.241	38.031	-0.4841	-76.923	39.251	-0.19466	-74.419	39.71	-0.16907	-74.893	39.039	-0.18664	-76.874	39.211	-0.17472	-76.824	39.546	-0.22335	-76.773	37.423	-0.23053			-81.37	30.195	-0.024771	-81.051	32.101	-0.20523	-81.932	31.561	-0.12604	-81.83	31.416	-0.097693	-81.795	31.551	-0.23542	-80.756	32.571	-0.10639	-81.618	32.471	-0.32302	-81.93	31.537	-0.18056
-76.811	38.908	-0.17744	-75.239	38.036	-0.40829	-76.923	39.249	-0.19473	-74.419	39.708	-0.1794	-74.893	39.038	-0.17884	-76.874	39.078	-0.18036	-76.824	39.545	-0.22285	-76.773	37.298	-0.21428			-81.368	31.234	-0.24815	-81.051	31.799	-0.32849	-81.932	31.556	-0.13414	-81.83	31.352	-0.021889	-81.795	31.532	-0.22365	-80.755	32.756	-0.16771	-81.618	32.469	-0.34175	-81.93	31.536	-0.16797
-76.811	37.429	-0.22791	-75.239	38.034	-0.3684	-76.923	39.239	-0.19511	-74.419	39.705	-0.18799	-74.893	39.011	-0.20569	-76.873	39.386	-0.18596	-76.824	39.543	-0.22233	-76.773	37.296	-0.2149			-81.367	32.264	-0.11871	-81.051	31.797	-0.29889	-81.932	31.554	-0.1382	-81.83	31.346	-0.069466	-81.795	31.531	-0.24916	-80.751	32.786	-0.16588	-81.618	32.462	-0.35737	-81.93	31.531	-0.14086
-76.811	37.248	-0.21639	-75.238	38.038	-0.38653	-76.923	39.238	-0.19517	-74.419	39.653	-0.29756	-74.891	39.011	-0.20149	-76.873	39.321	-0.17992	-76.824	39.541	-0.22181	-76.773	37.251	-0.21573			-81.367	32.262	-0.12617	-81.05	31.799	-0.28991	-81.932	31.551	-0.14927	-81.83	31.327	-0.011613	-81.795	31.529	-0.24667	-80.751	32.781	-0.14902	-81.618	32.451	-0.3433	-81.93	31.529	-0.19285
-76.809	39.445	-0.18359	-75.238	38.036	-0.25928	-76.923	39.234	-0.19528	-74.419	39.651	-0.28178	-74.889	39.013	-0.21127	-76.873	39.319	-0.17672	-76.824	39.54	-0.22129	-76.773	37.246	-0.21485			-81.367	32.261	-0.10544	-81.048	31.824	-0.24259	-81.932	31.527	-0.13619	-81.83	31.326	-0.052159	-81.795	31.501	-0.089237	-80.751	32.576	-0.14051	-81.618	32.449	-0.40349	-81.93	31.527	-0.14809
-76.809	39.438	-0.18245	-75.236	38.038	-0.40486	-76.923	39.231	-0.19539	-74.419	39.65	-0.29307	-74.886	38.989	-0.21668	-76.873	39.253	-0.17768	-76.824	39.518	-0.19304	-76.773	37.244	-0.21562			-81.367	31.534	-0.37975	-81.048	31.822	-0.24141	-81.932	31.526	-0.099543	-81.83	31.322	-0.11429	-81.795	31.496	-0.14696	-80.75	32.764	-0.17564	-81.618	32.442	-0.47119	-81.93	31.512	-0.17138
-76.809	39.301	-0.17322	-75.234	38.846	-0.23794	-76.923	39.229	-0.19544	-74.419	39.648	-0.258	-74.879	39.373	-0.21055	-76.873	39.251	-0.17327	-76.824	38.844	-0.18946	-76.773	37.243	-0.21461			-81.367	31.532	-0.36445	-81.048	31.801	-0.28043	-81.932	31.486	-0.23407	-81.83	31.321	-0.11833	-81.795	31.282	-0.16039	-80.75	32.762	-0.1737	-81.618	32.441	-0.40551	-81.93	31.499	-0.036559
-76.809	39.296	-0.17352	-75.234	38.041	-0.58159	-76.923	39.228	-0.1955	-74.417	39.813	-0.18151	-74.879	39.371	-0.21184	-76.873	39.249	-0.17433	-76.824	38.841	-0.1896	-76.773	37.241	-0.21487			-81.367	30.155	-0.052431	-81.046	32.101	-0.1963	-81.932	31.472	-0.24065	-81.83	31.316	-0.084068	-81.795	31.181	-0.074186	-80.75	32.757	-0.15708	-81.618	32.439	-0.33679	-81.93	31.497	-0.11426
-76.809	39.256	-0.17195	-75.233	38.041	-0.50604	-76.923	39.224	-0.19561	-74.417	39.811	-0.19187	-74.879	39.196	-0.19138	-76.873	39.241	-0.17927	-76.824	38.839	-0.18967	-76.773	37.239	-0.21581			-81.363	31.262	-0.32586	-81.046	31.824	-0.23395	-81.932	31.436	-0.1162	-81.83	31.246	-0.11558	-81.795	31.104	-0.022132	-80.75	32.754	-0.15298	-81.618	32.419	-0.087022	-81.93	31.496	-0.063156
-76.809	39.251	-0.17232	-75.231	38.044	-0.6727	-76.923	39.223	-0.19566	-74.417	39.713	-0.16752	-74.878	39.383	-0.21046	-76.873	39.239	-0.18025	-76.824	38.836	-0.18981	-76.773	37.231	-0.21547			-81.363	31.261	-0.37308	-81.046	31.802	-0.27333	-81.932	31.427	-0.10407	-81.83	31.234	-0.06351	-81.795	31.097	-0.0066412	-80.75	32.576	-0.13701	-81.618	32.414	-0.18292	-81.93	31.494	-0.12114
-76.809	39.211	-0.17677	-75.229	38.048	-0.82174	-76.923	39.221	-0.19572	-74.417	39.711	-0.16633	-74.874	39.381	-0.24836	-76.873	39.144	-0.18187	-76.824	38.833	-0.18995	-76.773	37.223	-0.21498			-81.363	30.15	-0.061857	-81.045	32.101	-0.19158	-81.932	31.392	-0.025889	-81.83	31.219	-0.12109	-81.793	31.531	-0.25295	-80.748	32.762	-0.16143	-81.618	32.316	-0.12945	-81.93	31.486	-0.21314
-76.809	38.843	-0.19094	-75.229	38.046	-0.57159	-76.923	39.219	-0.19578	-74.417	39.71	-0.16374	-74.873	39.381	-0.21056	-76.871	39.446	-0.19662	-76.824	37.476	-0.23169	-76.771	39.094	-0.17936			-81.362	31.911	-0.26419	-81.045	31.824	-0.24249	-81.932	31.391	-0.077066	-81.83	31.217	-0.11517	-81.793	31.529	-0.1789	-80.748	32.757	-0.14371	-81.618	32.311	-0.19205	-81.93	31.409	-0.10707
-76.809	37.438	-0.22768	-75.228	38.049	-0.72759	-76.921	39.513	-0.2361	-74.417	39.708	-0.18453	-74.873	39.38	-0.201	-76.871	39.363	-0.1804	-76.824	37.454	-0.22428	-76.771	39.093	-0.17768			-81.362	31.909	-0.26839	-81.045	31.804	-0.26847	-81.932	31.389	-0.093219	-81.83	31.209	-0.0768	-81.793	31.496	-0.099974	-80.748	32.756	-0.16186	-81.618	32.309	-0.23332	-81.93	31.407	-0.073269
-76.809	37.279	-0.21519	-75.228	38.048	-0.62505	-76.921	39.505	-0.23323	-74.417	39.698	-0.19237	-74.873	39.378	-0.22385	-76.871	39.361	-0.18184	-76.824	37.424	-0.22742	-76.771	39.081	-0.17747			-81.362	31.816	-0.26181	-81.043	32.449	-0.087025	-81.932	31.346	-0.17014	-81.83	31.169	-0.030187	-81.793	31.284	-0.17579	-80.748	32.754	-0.17465	-81.618	32.307	-0.088026	-81.93	31.384	-0.12446
-76.808	39.466	-0.18679	-75.226	38.839	-0.36994	-76.921	39.5	-0.21942	-74.417	39.653	-0.31199	-74.873	39.373	-0.23781	-76.871	39.323	-0.17663	-76.824	37.418	-0.22595	-76.771	39.079	-0.17771			-81.36	31.816	-0.2606	-81.043	32.101	-0.18625	-81.93	31.566	-0.12219	-81.83	31.167	-0.033701	-81.793	31.282	-0.14513	-80.748	32.576	-0.16995	-81.618	32.304	-0.0093635	-81.93	31.382	-0.16298
-76.808	39.309	-0.17457	-75.226	38.054	-0.64415	-76.921	39.436	-0.19871	-74.417	39.651	-0.29838	-74.871	39.381	-0.24874	-76.871	39.321	-0.18655	-76.824	37.416	-0.22499	-76.771	39.071	-0.17789			-81.36	31.574	-0.3723	-81.043	31.824	-0.20167	-81.93	31.564	-0.12362	-81.83	31.162	-0.046991	-81.793	31.181	-0.076553	-80.746	32.757	-0.16349	-81.618	32.287	-0.21135	-81.93	31.381	-0.15276
-76.808	39.249	-0.1725	-75.226	38.051	-0.67422	-76.921	39.413	-0.19665	-74.417	39.65	-0.29035	-74.871	39.38	-0.25163	-76.871	39.319	-0.17908	-76.824	37.388	-0.22478	-76.771	39.068	-0.17784			-81.353	32.224	-0.1436	-81.043	31.804	-0.2678	-81.93	31.489	-0.17086	-81.83	31.156	-0.055499	-81.792	31.296	-0.1335	-80.746	32.756	-0.16804	-81.618	32.286	-0.21615	-81.93	31.379	-0.13343
-76.808	38.844	-0.19133	-75.224	38.056	-0.63937	-76.921	39.411	-0.19827	-74.417	39.648	-0.3014	-74.863	39.134	-0.17042	-76.871	39.318	-0.17952	-76.824	37.386	-0.22468	-76.771	39.044	-0.17687			-81.353	31.687	-0.37462	-81.041	31.822	-0.18624	-81.93	31.484	-0.18318	-81.83	31.132	-0.044138	-81.792	31.294	-0.10022	-80.746	32.754	-0.17161	-81.618	32.246	-0.18149	-81.93	31.377	-0.084786
-76.808	38.843	-0.19144	-75.224	38.053	-0.65616	-76.921	39.375	-0.18299	-74.417	39.643	-0.25747	-74.859	39.381	-0.27102	-76.871	39.316	-0.18048	-76.824	37.383	-0.22388	-76.771	39.039	-0.17656			-81.352	32.282	-0.13061	-81.04	32.069	-0.17497	-81.93	31.476	-0.17365	-81.83	31.131	-0.047437	-81.79	31.501	-0.12574	-80.745	32.534	-0.18079	-81.617	32.477	-0.28426	-81.93	31.376	-0.1442
-76.808	37.251	-0.21568	-75.223	38.056	-0.55994	-76.921	39.358	-0.18787	-74.416	39.715	-0.1862	-74.858	39.375	-0.23321	-76.871	39.254	-0.17579	-76.824	37.381	-0.22323	-76.771	39.038	-0.17646			-81.352	31.236	-0.22203	-81.038	32.091	-0.16796	-81.93	31.474	-0.18142	-81.83	31.104	-0.027134	-81.79	31.497	-0.12793	-80.743	32.534	-0.13216	-81.617	32.476	-0.23293	-81.93	31.359	-0.15151
-76.806	39.309	-0.17487	-75.221	38.063	-0.67481	-76.921	39.356	-0.18776	-74.416	39.711	-0.1779	-74.831	39.595	-0.23931	-76.871	39.253	-0.17469	-76.824	37.379	-0.22242	-76.771	39.036	-0.17635			-81.35	31.287	-0.22491	-81.038	32.071	-0.17784	-81.93	31.472	-0.20334	-81.83	31.102	-0.048224	-81.79	31.364	-0.16371	-80.741	32.401	-0.26416	-81.617	32.474	-0.33668	-81.93	31.334	-0.1355
-76.806	39.308	-0.17435	-75.221	38.059	-0.83813	-76.921	39.354	-0.18766	-74.416	39.696	-0.21168	-74.829	39.596	-0.24952	-76.871	39.251	-0.17438	-76.824	37.378	-0.22139	-76.771	39.034	-0.17624			-81.35	31.286	-0.23481	-81.038	32.069	-0.17734	-81.93	31.471	-0.22883	-81.83	31.086	-0.054302	-81.79	31.296	-0.13184	-80.736	32.442	-0.18187	-81.617	32.472	-0.32429	-81.93	31.326	-0.12244
-76.806	38.978	-0.1716	-75.221	38.058	-0.63582	-76.921	39.353	-0.18757	-74.416	39.658	-0.27247	-74.829	39.595	-0.21582	-76.871	39.249	-0.17663	-76.824	37.376	-0.2202	-76.771	39.033	-0.17611			-81.348	31.291	-0.20868	-81.038	31.819	-0.22526	-81.93	31.467	-0.16897	-81.828	31.351	-0.072653	-81.79	31.294	-0.066646	-80.733	32.954	-0.1862	-81.617	32.471	-0.32787	-81.93	31.319	-0.10375
-76.806	38.929	-0.18154	-75.218	38.834	-0.4612	-76.921	39.351	-0.18746	-74.416	39.651	-0.30981	-74.828	39.598	-0.22978	-76.871	39.241	-0.17846	-76.824	37.258	-0.21759	-76.771	39.031	-0.17597			-81.348	31.286	-0.23043	-81.036	32.072	-0.17562	-81.93	31.452	-0.016918	-81.828	31.349	-0.084634	-81.79	31.201	-0.088328	-80.731	32.954	-0.1831	-81.617	32.469	-0.33195	-81.93	31.316	-0.089501
-76.806	38.928	-0.17907	-75.218	38.063	-0.54541	-76.921	39.349	-0.18732	-74.416	39.646	-0.2849	-74.828	39.596	-0.20377	-76.869	39.386	-0.18204	-76.823	39.545	-0.2225	-76.771	38.839	-0.20048			-81.345	32.199	-0.16015	-81.036	31.819	-0.23795	-81.93	31.441	-0.13569	-81.828	31.347	-0.040976	-81.788	31.364	-0.13949	-80.731	32.952	-0.18398	-81.617	32.464	-0.41424	-81.93	31.314	-0.043611
-76.806	38.926	-0.17922	-75.216	38.066	-0.53379	-76.921	39.348	-0.1871	-74.414	39.715	-0.18148	-74.826	39.596	-0.20303	-76.869	39.364	-0.18492	-76.823	39.541	-0.22145	-76.771	38.781	-0.19709			-81.34	32.151	-0.17513	-81.033	32.091	-0.16818	-81.93	31.437	-0.095602	-81.828	31.329	-0.012768	-81.788	31.311	-0.092466	-80.731	32.951	-0.18349	-81.617	32.462	-0.38853	-81.93	31.312	-0.064196
-76.806	38.846	-0.19191	-75.216	38.064	-0.61545	-76.921	39.346	-0.18678	-74.414	39.711	-0.18866	-74.813	39.49	-0.27986	-76.869	39.356	-0.18113	-76.823	39.013	-0.17141	-76.771	37.343	-0.2174			-81.338	32.154	-0.13654	-81.028	32.336	-0.2555	-81.93	31.432	-0.11606	-81.828	31.327	-0.042341	-81.788	31.309	-0.081699	-80.731	32.804	-0.17467	-81.617	32.451	-0.33734	-81.93	31.311	-0.09303
-76.804	39.233	-0.17359	-75.214	38.069	-0.63793	-76.921	39.341	-0.18742	-74.414	39.71	-0.18245	-74.811	39.49	-0.28785	-76.869	39.319	-0.17649	-76.823	39.008	-0.17048	-76.771	37.299	-0.21439			-81.337	32.162	-0.24714	-81.025	32.339	-0.27226	-81.93	31.392	-0.086908	-81.828	31.326	-0.056178	-81.788	31.097	-0.012219	-80.731	32.544	-0.15934	-81.617	32.449	-0.38734	-81.93	31.309	-0.088185
-76.804	38.988	-0.1701	-75.214	38.068	-0.59387	-76.921	39.339	-0.19044	-74.414	39.696	-0.20457	-74.809	39.49	-0.29591	-76.869	39.318	-0.17951	-76.823	38.863	-0.18874	-76.771	37.241	-0.21607			-81.337	32.149	-0.073024	-81.023	32.339	-0.26777	-81.93	31.391	-0.097112	-81.828	31.321	-0.072699	-81.787	31.501	-0.13023	-80.73	32.954	-0.18297	-81.617	32.447	-0.44255	-81.93	31.307	-0.03263
-76.804	38.984	-0.17062	-75.213	38.071	-0.39161	-76.921	39.338	-0.19533	-74.414	39.66	-0.25147	-74.791	39.46	-0.23347	-76.869	39.316	-0.18032	-76.823	38.859	-0.1889	-76.771	37.223	-0.21504			-81.335	31.572	-0.5245	-81.021	32.339	-0.23867	-81.93	31.389	-0.18129	-81.828	31.319	-0.068466	-81.787	31.312	-0.082279	-80.73	32.952	-0.18288	-81.617	32.442	-0.42916	-81.93	31.302	-0.075197
-76.804	38.976	-0.17204	-75.213	38.069	-0.4632	-76.921	39.299	-0.1909	-74.414	39.658	-0.2576	-74.786	39.571	-0.2292	-76.869	39.144	-0.17996	-76.823	38.844	-0.18954	-76.769	39.515	-0.18914			-81.333	31.572	-0.5247	-81.021	32.084	-0.16945	-81.93	31.387	-0.18947	-81.828	31.277	-0.15527	-81.787	31.311	-0.058946	-80.73	32.951	-0.18218	-81.617	32.441	-0.40163	-81.93	31.301	-0.075545
-76.804	38.974	-0.17237	-75.211	38.074	-0.48506	-76.921	39.298	-0.19118	-74.414	39.656	-0.26959	-74.764	39.71	-0.21839	-76.868	39.538	-0.23029	-76.823	38.843	-0.18961	-76.769	39.094	-0.17829			-81.333	31.569	-0.61194	-81.02	32.109	-0.20192	-81.928	31.556	-0.13666	-81.828	31.276	-0.10383	-81.787	31.306	-0.11324	-80.73	32.904	-0.1818	-81.617	32.436	-0.34275	-81.93	31.297	-0.083417
-76.804	38.973	-0.17345	-75.211	38.073	-0.54189	-76.921	39.296	-0.19142	-74.414	39.653	-0.26408	-74.764	39.229	-0.17722	-76.868	39.516	-0.22238	-76.823	37.444	-0.22323	-76.769	39.093	-0.18237			-81.332	32.151	-0.1297	-81.02	32.107	-0.20345	-81.928	31.554	-0.14082	-81.828	31.221	-0.097324	-81.787	31.304	-0.14261	-80.73	32.684	-0.14291	-81.617	32.419	-0.10707	-81.928	31.567	-0.12203
-76.804	38.763	-0.19392	-75.209	38.828	-0.53817	-76.921	39.281	-0.19242	-74.412	39.711	-0.18277	-74.761	39.288	-0.20193	-76.868	39.471	-0.18592	-76.823	37.443	-0.22372	-76.769	39.088	-0.17661			-81.332	31.572	-0.54977	-81.02	32.102	-0.2046	-81.928	31.532	-0.13814	-81.828	31.177	-0.019078	-81.787	31.167	-0.077003	-80.73	32.544	-0.1732	-81.617	32.311	-0.16637	-81.928	31.561	-0.12835
-76.804	38.748	-0.19425	-75.209	38.076	-0.21514	-76.921	39.279	-0.19247	-74.412	39.696	-0.21388	-74.718	39.536	-0.22235	-76.868	39.43	-0.18127	-76.823	37.386	-0.22482	-76.769	39.081	-0.17756			-81.332	31.556	-0.5645	-81.02	32.101	-0.19499	-81.928	31.531	-0.11877	-81.827	31.452	-0.11803	-81.787	31.141	-0.084143	-80.728	32.909	-0.1826	-81.617	32.309	-0.16998	-81.928	31.499	-0.048873
-76.803	39.231	-0.17462	-75.209	38.074	-0.35522	-76.921	39.254	-0.19338	-74.412	39.66	-0.2474	-74.704	39.735	-0.20079	-76.868	39.398	-0.18722	-76.823	37.379	-0.22191	-76.769	39.079	-0.17775			-81.332	31.554	-0.58629	-81.018	32.109	-0.20297	-81.928	31.527	-0.15522	-81.827	31.447	-0.023453	-81.787	31.139	-0.075373	-80.728	32.894	-0.18261	-81.617	32.304	-0.14437	-81.928	31.487	-0.12713
-76.803	38.984	-0.16984	-75.208	38.079	-0.38672	-76.921	39.238	-0.19417	-74.412	39.658	-0.27546	-74.703	39.743	-0.1962	-76.868	39.396	-0.18783	-76.823	37.258	-0.21715	-76.769	39.071	-0.1779			-81.33	32.162	-0.17956	-81.018	32.102	-0.19534	-81.928	31.524	-0.082581	-81.827	31.327	-0.020061	-81.785	31.409	-0.015792	-80.728	32.807	-0.16747	-81.617	32.287	-0.19776	-81.928	31.486	-0.16947
-76.803	38.971	-0.17364	-75.208	38.078	-0.35232	-76.921	39.229	-0.1945	-74.412	39.655	-0.24015	-74.698	39.736	-0.1975	-76.868	39.364	-0.17937	-76.821	39.546	-0.22266	-76.769	39.069	-0.17789			-81.33	31.552	-0.45527	-81.016	32.109	-0.20385	-81.928	31.522	-0.064926	-81.827	31.326	-0.039962	-81.785	31.346	-0.052619	-80.726	32.809	-0.17023	-81.617	32.286	-0.18905	-81.928	31.409	-0.027738
-76.801	39.224	-0.17484	-75.206	38.083	-0.38841	-76.921	39.224	-0.19468	-74.412	39.646	-0.27178	-74.696	39.738	-0.19407	-76.868	39.329	-0.18295	-76.821	39.543	-0.22162	-76.769	39.068	-0.17788			-81.328	32.169	-0.16185	-81.015	32.109	-0.20552	-81.928	31.481	-0.2249	-81.827	31.322	-0.10816	-81.785	31.311	-0.099098	-80.726	32.689	-0.15465	-81.617	32.246	-0.17989	-81.928	31.407	-0.062847
-76.801	38.986	-0.17072	-75.206	38.081	-0.49013	-76.921	39.223	-0.19474	-74.412	39.645	-0.31328	-74.696	39.736	-0.19593	-76.868	39.328	-0.17754	-76.821	39.541	-0.22109	-76.769	39.066	-0.17786			-81.328	31.562	-0.4833	-81.015	32.107	-0.20755	-81.928	31.479	-0.12606	-81.827	31.319	-0.065021	-81.785	31.304	-0.15787	-80.725	32.549	-0.093707	-81.617	32.226	-0.16304	-81.928	31.406	-0.060815
-76.801	38.984	-0.17111	-75.204	38.083	-0.52641	-76.921	39.221	-0.19481	-74.411	39.713	-0.19323	-74.696	39.735	-0.19307	-76.868	39.319	-0.17361	-76.821	39.51	-0.1884	-76.769	39.044	-0.1771			-81.328	31.552	-0.52135	-81.015	32.104	-0.19169	-81.928	31.477	-0.14385	-81.827	31.281	-0.082946	-81.785	31.141	-0.080392	-80.723	32.926	-0.1837	-81.615	32.564	-0.082802	-81.928	31.384	-0.10379
-76.801	38.983	-0.17024	-75.204	38.081	-0.34714	-76.921	39.219	-0.19487	-74.411	39.711	-0.17676	-74.694	39.736	-0.18424	-76.868	39.318	-0.18184	-76.821	39.508	-0.18223	-76.769	39.039	-0.17682			-81.327	32.319	-0.19329	-81.013	32.286	-0.19167	-81.928	31.476	-0.27218	-81.827	31.277	-0.13363	-81.783	31.409	-0.016498	-80.723	32.552	-0.1194	-81.615	32.561	-0.096681	-81.928	31.382	-0.083128
-76.801	38.938	-0.1757	-75.203	38.086	-0.68186	-76.919	39.505	-0.23247	-74.411	39.66	-0.23673	-74.693	39.89	-0.16963	-76.866	39.478	-0.18822	-76.821	39.019	-0.17275	-76.769	39.038	-0.17673			-81.327	31.961	-0.22344	-81.013	32.109	-0.21015	-81.928	31.472	-0.18291	-81.827	31.264	-0.12133	-81.783	31.346	-0.038434	-80.721	32.926	-0.18363	-81.615	32.481	-0.17783	-81.928	31.377	-0.078207
-76.801	38.936	-0.17853	-75.203	38.084	-0.52456	-76.919	39.5	-0.22766	-74.411	39.658	-0.2466	-74.693	39.741	-0.19085	-76.866	39.398	-0.18603	-76.821	38.864	-0.1887	-76.769	39.036	-0.17664			-81.327	31.959	-0.25856	-81.013	32.107	-0.21422	-81.928	31.471	-0.19865	-81.827	31.224	-0.108	-81.783	31.311	-0.035103	-80.718	32.919	-0.18359	-81.615	32.477	-0.27403	-81.928	31.359	-0.18135
-76.801	38.846	-0.17231	-75.201	38.089	-0.64539	-76.919	39.468	-0.22703	-74.411	39.656	-0.25759	-74.691	39.741	-0.19227	-76.866	39.396	-0.18184	-76.821	38.859	-0.18901	-76.769	39.034	-0.17655			-81.327	31.837	-0.17122	-81.013	32.106	-0.20396	-81.928	31.467	-0.16554	-81.827	31.212	-0.11906	-81.783	31.304	-0.094089	-80.715	32.512	-0.21078	-81.615	32.476	-0.28347	-81.928	31.357	-0.14993
-76.801	38.844	-0.18016	-75.201	38.088	-0.51857	-76.919	39.37	-0.17739	-74.411	39.655	-0.24679	-74.691	39.74	-0.1882	-76.866	39.39	-0.1811	-76.821	38.844	-0.18966	-76.769	39.033	-0.17648			-81.327	31.834	-0.16455	-81.013	32.096	-0.16909	-81.928	31.431	-0.096585	-81.827	31.211	-0.084371	-81.782	31.496	-0.19551	-80.711	32.801	-0.16081	-81.615	32.474	-0.28745	-81.928	31.356	-0.17868
-76.801	38.758	-0.19451	-75.199	38.089	-0.54468	-76.919	39.361	-0.18781	-74.411	39.648	-0.29727	-74.689	39.741	-0.19612	-76.866	39.364	-0.18087	-76.821	37.459	-0.22382	-76.769	39.031	-0.17645			-81.327	31.572	-0.53212	-81.011	32.111	-0.20357	-81.928	31.392	-0.046188	-81.827	31.209	-0.078175	-81.782	31.494	-0.17462	-80.711	32.659	-0.0962	-81.615	32.472	-0.30603	-81.928	31.337	-0.12017
-76.799	39.231	-0.17391	-75.198	38.093	-0.42123	-76.919	39.358	-0.18765	-74.411	39.646	-0.29313	-74.689	39.74	-0.20097	-76.866	39.361	-0.18064	-76.821	37.456	-0.22262	-76.769	38.839	-0.19948			-81.327	31.566	-0.56062	-81.011	32.109	-0.20558	-81.928	31.391	-0.12992	-81.827	31.206	-0.045899	-81.782	31.409	-0.079211	-80.708	32.549	-0.194	-81.615	32.471	-0.32057	-81.928	31.336	-0.13484
-76.799	38.996	-0.1705	-75.196	38.098	-0.61281	-76.919	39.356	-0.18762	-74.411	39.645	-0.29106	-74.689	39.738	-0.20256	-76.866	39.318	-0.17924	-76.821	37.454	-0.22227	-76.769	38.838	-0.19415			-81.327	31.556	-0.54312	-81.011	32.107	-0.21075	-81.928	31.389	-0.17889	-81.827	31.179	-0.023903	-81.782	31.346	-0.06145	-80.706	32.549	-0.22742	-81.615	32.469	-0.33099	-81.928	31.334	-0.11167
-76.799	38.938	-0.17539	-75.194	38.101	-0.56958	-76.919	39.351	-0.18758	-74.409	39.715	-0.19491	-74.689	39.698	-0.20539	-76.866	39.151	-0.17309	-76.821	37.448	-0.22229	-76.769	38.836	-0.20038			-81.325	32.322	-0.15336	-81.011	32.106	-0.20851	-81.928	31.369	-0.14844	-81.827	31.021	-0.0076137	-81.782	31.342	-0.028326	-80.703	32.766	-0.16903	-81.615	32.467	-0.32255	-81.928	31.326	-0.089303
-76.799	38.936	-0.17874	-75.194	38.099	-0.78557	-76.919	39.348	-0.18755	-74.409	39.65	-0.30477	-74.688	39.74	-0.19578	-76.866	39.149	-0.17752	-76.821	37.444	-0.22311	-76.769	38.834	-0.19786			-81.325	31.959	-0.2644	-81.01	32.814	-0.14097	-81.927	31.556	-0.13786	-81.827	31.019	-0.00078125	-81.782	31.311	-0.093213	-80.703	32.764	-0.16011	-81.615	32.466	-0.33896	-81.928	31.322	-0.10527
-76.799	38.761	-0.19479	-75.194	38.098	-0.64394	-76.919	39.344	-0.1874	-74.409	39.648	-0.30001	-74.676	39.841	-0.17707	-76.866	39.031	-0.18171	-76.821	37.443	-0.22372	-76.769	38.833	-0.19805			-81.325	31.929	-0.24451	-81.01	32.111	-0.20285	-81.927	31.551	-0.1541	-81.825	31.454	-0.11493	-81.78	31.539	-0.2648	-80.703	32.762	-0.16462	-81.615	32.464	-0.35475	-81.928	31.316	-0.13858
-76.799	37.248	-0.21505	-75.193	38.103	-0.53402	-76.919	39.343	-0.18862	-74.409	39.646	-0.31419	-74.674	39.738	-0.17699	-76.864	39.54	-0.23	-76.821	37.441	-0.22448	-76.769	38.781	-0.2034			-81.325	31.571	-0.51468	-81.01	32.109	-0.19513	-81.927	31.537	-0.16317	-81.825	31.452	-0.059957	-81.78	31.497	-0.08968	-80.703	32.759	-0.16168	-81.615	32.462	-0.368	-81.928	31.314	-0.051601
-76.799	37.241	-0.21566	-75.193	38.101	-0.50822	-76.919	39.341	-0.18996	-74.407	39.715	-0.19515	-74.673	39.736	-0.18923	-76.864	39.508	-0.1879	-76.821	37.426	-0.22747	-76.769	37.474	-0.21125			-81.325	31.569	-0.51395	-81.01	32.107	-0.20796	-81.927	31.534	-0.14169	-81.825	31.447	-0.078609	-81.78	31.171	-0.0857	-80.703	32.756	-0.1545	-81.615	32.461	-0.36699	-81.928	31.312	-0.079681
-76.798	39.445	-0.18411	-75.191	39.385	-0.27866	-76.919	39.339	-0.19261	-74.406	39.698	-0.22458	-74.673	39.643	-0.19074	-76.864	39.473	-0.18965	-76.821	37.404	-0.22559	-76.769	37.446	-0.22532			-81.325	31.212	-0.32873	-81.01	32.106	-0.20629	-81.927	31.484	-0.18862	-81.825	31.367	-0.1325	-81.78	31.169	-0.10088	-80.703	32.699	-0.15843	-81.615	32.449	-0.39013	-81.928	31.311	-0.09218
-76.798	39.294	-0.17309	-75.191	38.104	-0.51946	-76.919	39.338	-0.19785	-74.404	39.716	-0.19356	-74.671	39.735	-0.1946	-76.864	39.466	-0.18656	-76.821	37.401	-0.22528	-76.769	37.419	-0.22877			-81.325	31.211	-0.34449	-81.01	32.094	-0.17284	-81.927	31.479	-0.12329	-81.825	31.327	-0.067008	-81.78	31.137	-0.052502	-80.701	32.821	-0.17454	-81.615	32.447	-0.46728	-81.928	31.309	-0.10151
-76.798	38.961	-0.17529	-75.189	38.109	-0.50987	-76.919	39.329	-0.19571	-74.399	39.856	-0.18993	-74.659	39.705	-0.1781	-76.864	39.393	-0.18901	-76.821	37.386	-0.22497	-76.769	37.303	-0.21551			-81.323	32.322	-0.081749	-81.008	32.111	-0.21463	-81.927	31.477	-0.21108	-81.825	31.326	-0.042556	-81.78	31.077	-0.0086558	-80.701	32.774	-0.16918	-81.615	32.446	-0.42408	-81.928	31.307	-0.031183
-76.798	38.958	-0.17607	-75.189	38.106	-0.48983	-76.919	39.298	-0.18886	-74.397	39.728	-0.20955	-74.659	39.703	-0.17593	-76.864	39.39	-0.18183	-76.821	37.384	-0.22429	-76.769	37.301	-0.2146			-81.323	32.321	-0.12921	-81.008	32.109	-0.21168	-81.927	31.476	-0.22276	-81.825	31.319	-0.12237	-81.778	31.376	-0.14197	-80.701	32.762	-0.16724	-81.615	32.442	-0.46158	-81.928	31.306	-0.041228
-76.798	38.931	-0.17793	-75.188	38.114	-0.65655	-76.919	39.291	-0.19019	-74.389	39.773	-0.20241	-74.659	39.701	-0.1853	-76.864	39.361	-0.18007	-76.821	37.323	-0.21754	-76.769	37.299	-0.21512			-81.323	32.319	-0.18473	-81.008	32.107	-0.20766	-81.927	31.472	-0.17592	-81.825	31.281	-0.11149	-81.778	31.172	-0.093477	-80.701	32.759	-0.15326	-81.615	32.441	-0.37712	-81.928	31.304	-0.087897
-76.798	38.753	-0.19522	-75.186	38.126	-0.58012	-76.919	39.288	-0.19072	-74.389	39.753	-0.18355	-74.659	39.7	-0.17658	-76.864	39.334	-0.18276	-76.821	37.321	-0.21752	-76.769	37.279	-0.21483			-81.323	32.269	-0.11363	-81.008	32.106	-0.21029	-81.927	31.471	-0.24653	-81.825	31.264	-0.12973	-81.778	31.171	-0.088873	-80.7	32.767	-0.17893	-81.615	32.439	-0.36925	-81.928	31.302	-0.097321
-76.798	37.299	-0.21529	-75.186	38.118	-0.63202	-76.919	39.281	-0.1914	-74.389	39.723	-0.20963	-74.659	39.698	-0.18227	-76.864	39.326	-0.17758	-76.819	39.548	-0.22284	-76.769	37.224	-0.21501			-81.322	32.324	-0.12487	-81.006	32.106	-0.21398	-81.927	31.431	-0.05031	-81.825	31.241	-0.12887	-81.778	31.169	-0.096382	-80.698	32.841	-0.17103	-81.615	32.437	-0.28447	-81.928	31.297	-0.074103
-76.796	39.445	-0.18404	-75.186	38.116	-0.73389	-76.919	39.256	-0.19232	-74.389	39.715	-0.19153	-74.658	39.705	-0.18494	-76.864	39.316	-0.18034	-76.819	39.546	-0.22232	-76.769	37.223	-0.21508			-81.322	32.322	-0.066045	-81.005	32.104	-0.21432	-81.927	31.427	-0.00050951	-81.825	31.212	-0.12123	-81.778	31.146	-0.1337	-80.698	32.821	-0.17514	-81.615	32.411	-0.24875	-81.928	31.296	-0.076156
-76.796	38.961	-0.17634	-75.186	38.114	-0.60935	-76.919	39.254	-0.19237	-74.389	39.708	-0.20451	-74.658	39.703	-0.16833	-76.864	39.149	-0.17771	-76.819	39.543	-0.22127	-76.768	39.403	-0.18184			-81.322	32.269	-0.10301	-81.001	32.107	-0.23314	-81.927	31.422	-0.024344	-81.825	31.211	-0.085466	-81.778	31.102	-0.058182	-80.696	32.754	-0.16885	-81.615	32.336	-0.14537	-81.928	31.294	-0.078129
-76.796	38.958	-0.17729	-75.184	38.121	-0.71343	-76.919	39.224	-0.19372	-74.387	39.723	-0.21324	-74.658	39.701	-0.17269	-76.864	39.031	-0.18133	-76.819	39.53	-0.21748	-76.768	39.091	-0.17788			-81.322	31.834	-0.13087	-81.001	32.094	-0.16469	-81.927	31.392	-0.035287	-81.825	31.206	-0.088734	-81.778	31.077	-0.0093594	-80.695	32.959	-0.18166	-81.615	32.317	-0.15147	-81.928	31.292	-0.082559
-76.796	38.759	-0.19571	-75.184	38.119	-0.70671	-76.919	39.223	-0.19378	-74.387	39.715	-0.21858	-74.658	39.7	-0.17694	-76.863	39.54	-0.22964	-76.819	39.528	-0.21532	-76.768	39.084	-0.17649			-81.322	31.576	-0.46297	-81	32.094	-0.16307	-81.927	31.391	-0.11915	-81.825	31.204	-0.056561	-81.775	31.499	-0.12916	-80.695	32.736	-0.17193	-81.615	32.311	-0.23374	-81.928	31.291	-0.076181
-76.796	38.733	-0.19575	-75.184	38.118	-0.55344	-76.919	39.221	-0.19385	-74.387	39.708	-0.21429	-74.658	39.698	-0.18524	-76.863	39.526	-0.22643	-76.819	39.508	-0.18509	-76.768	39.083	-0.17743			-81.322	31.574	-0.4957	-81	32.092	-0.16093	-81.927	31.389	-0.16744	-81.825	31.147	-0.049222	-81.775	31.172	-0.1222	-80.695	32.726	-0.18062	-81.615	32.309	-0.1526	-81.927	31.567	-0.12309
-76.796	37.308	-0.21498	-75.183	38.129	-0.24138	-76.919	39.219	-0.19392	-74.386	39.771	-0.20748	-74.656	39.705	-0.18066	-76.863	39.523	-0.22544	-76.819	39.019	-0.17242	-76.768	39.081	-0.17769			-81.322	31.217	-0.25373	-80.99	31.862	-0.2208	-81.927	31.369	-0.12429	-81.825	31.137	-0.050664	-81.775	31.144	-0.12311	-80.695	32.612	-0.14591	-81.615	32.304	-0.20462	-81.927	31.566	-0.12439
-76.796	37.269	-0.21578	-75.183	38.128	-0.26834	-76.919	39.218	-0.194	-74.386	39.77	-0.21439	-74.656	39.701	-0.16068	-76.863	39.43	-0.18908	-76.819	38.844	-0.18981	-76.768	39.079	-0.17778			-81.322	31.216	-0.28328	-80.988	31.864	-0.21982	-81.927	31.367	-0.18103	-81.823	31.551	-0.23921	-81.773	31.169	-0.10007	-80.695	32.552	-0.17529	-81.615	32.286	-0.19517	-81.927	31.562	-0.12751
-76.794	39.289	-0.17269	-75.183	38.126	-0.29139	-76.919	39.216	-0.19407	-74.386	39.768	-0.21136	-74.656	39.7	-0.16226	-76.863	39.428	-0.19591	-76.819	37.478	-0.22947	-76.768	39.073	-0.17789			-81.322	31.214	-0.27857	-80.978	32.087	-0.18146	-81.925	31.556	-0.13902	-81.823	31.452	-0.13764	-81.773	31.144	-0.1115	-80.691	32.837	-0.17574	-81.615	32.246	-0.17949	-81.927	31.561	-0.12949
-76.794	39.284	-0.17236	-75.183	38.124	-0.62905	-76.919	39.211	-0.19428	-74.386	39.723	-0.21101	-74.656	39.698	-0.17111	-76.863	39.423	-0.1824	-76.819	37.461	-0.22322	-76.768	39.071	-0.17791			-81.32	31.219	-0.25465	-80.978	32.082	-0.18202	-81.925	31.554	-0.14326	-81.823	31.451	-0.10419	-81.772	31.501	-0.16579	-80.69	32.837	-0.17469	-81.615	32.226	-0.16176	-81.927	31.511	-0.15493
-76.794	39.234	-0.175	-75.183	38.123	-0.5649	-76.918	39.526	-0.23782	-74.386	39.721	-0.20923	-74.656	39.696	-0.18149	-76.863	39.388	-0.18003	-76.819	37.459	-0.22257	-76.768	39.068	-0.17793			-81.32	31.217	-0.26558	-80.968	32.077	-0.17763	-81.925	31.552	-0.14875	-81.823	31.374	-0.13247	-81.772	31.499	-0.20483	-80.69	32.706	-0.15056	-81.615	32.224	-0.16013	-81.927	31.509	-0.10324
-76.794	38.926	-0.17882	-75.181	38.133	-0.24816	-76.918	39.506	-0.23321	-74.386	39.72	-0.20478	-74.654	39.701	-0.17183	-76.863	39.361	-0.18153	-76.819	37.458	-0.22206	-76.768	39.066	-0.17792			-81.32	31.216	-0.28352	-80.966	32.077	-0.1758	-81.925	31.551	-0.15559	-81.823	31.217	-0.10523	-81.772	31.497	-0.11471	-80.69	32.704	-0.1625	-81.613	32.561	-0.10344	-81.927	31.507	-0.10437
-76.794	37.411	-0.2271	-75.181	38.131	-0.14402	-76.918	39.468	-0.22349	-74.386	39.716	-0.19813	-74.654	39.7	-0.16928	-76.863	39.154	-0.17355	-76.819	37.456	-0.22171	-76.768	39.039	-0.17709			-81.32	31.212	-0.25441	-80.965	32.084	-0.17429	-81.925	31.537	-0.13658	-81.823	31.214	-0.13944	-81.772	31.439	-0.036349	-80.686	32.837	-0.17087	-81.613	32.489	-0.26422	-81.927	31.506	-0.15166
-76.794	37.408	-0.22513	-75.181	38.129	-0.20604	-76.918	39.431	-0.19068	-74.386	39.715	-0.21809	-74.654	39.69	-0.18138	-76.863	39.033	-0.18075	-76.819	37.448	-0.22204	-76.768	39.038	-0.17701			-81.318	31.212	-0.24233	-80.963	32.527	-0.17968	-81.925	31.536	-0.1764	-81.823	31.202	-0.02987	-81.772	31.342	-0.077697	-80.685	32.834	-0.17024	-81.613	32.482	-0.12361	-81.927	31.504	-0.076771
-76.794	37.308	-0.21513	-75.181	38.128	-0.28549	-76.918	39.39	-0.17991	-74.386	39.71	-0.20663	-74.654	39.688	-0.17465	-76.861	39.54	-0.22927	-76.819	37.444	-0.22309	-76.768	39.036	-0.17693			-81.318	31.211	-0.25175	-80.958	32.074	-0.17075	-81.925	31.531	-0.11241	-81.823	31.139	-0.04487	-81.772	31.024	-0.0017717	-80.683	32.834	-0.17297	-81.613	32.481	-0.12181	-81.927	31.502	-0.067792
-76.793	39.425	-0.18086	-75.181	38.126	-0.33251	-76.918	39.371	-0.18384	-74.386	39.706	-0.20058	-74.653	39.703	-0.17179	-76.861	39.523	-0.22504	-76.819	37.443	-0.22381	-76.768	39.034	-0.17687			-81.317	31.576	-0.46973	-80.956	32.074	-0.17028	-81.925	31.529	-0.09641	-81.822	31.466	-0.13987	-81.772	31.022	-0.0070704	-80.683	32.832	-0.17157	-81.613	32.479	-0.13206	-81.927	31.501	-0.078912
-76.793	39.289	-0.17213	-75.181	38.124	-0.51036	-76.918	39.37	-0.18179	-74.384	39.775	-0.19285	-74.653	39.701	-0.16921	-76.861	39.428	-0.18934	-76.819	37.441	-0.22468	-76.768	39.033	-0.17683			-81.317	31.217	-0.24643	-80.956	31.891	-0.20813	-81.925	31.527	-0.11338	-81.822	31.454	-0.17924	-81.77	31.499	-0.14592	-80.683	32.639	-0.023812	-81.613	32.477	-0.23173	-81.927	31.491	-0.20268
-76.793	38.756	-0.19698	-75.181	38.123	-0.4728	-76.918	39.368	-0.1864	-74.384	39.771	-0.20943	-74.653	39.7	-0.17087	-76.861	39.423	-0.18081	-76.819	37.404	-0.22606	-76.768	38.838	-0.19713			-81.317	31.216	-0.24633	-80.955	32.079	-0.18055	-81.925	31.486	-0.20356	-81.822	31.451	-0.12175	-81.77	31.439	-0.048625	-80.681	32.639	-0.029722	-81.613	32.474	-0.25579	-81.927	31.489	-0.28856
-76.793	37.264	-0.21509	-75.179	38.139	-0.17362	-76.918	39.361	-0.18731	-74.384	39.77	-0.21267	-74.653	39.695	-0.19391	-76.861	39.415	-0.18529	-76.819	37.401	-0.22526	-76.768	38.836	-0.20461			-81.317	31.212	-0.24473	-80.953	32.079	-0.18213	-81.925	31.482	-0.18822	-81.822	31.449	-0.21525	-81.77	31.342	-0.095851	-80.676	32.499	-0.27643	-81.613	32.472	-0.26695	-81.927	31.487	-0.19379
-76.791	39.375	-0.17962	-75.179	38.136	-0.26023	-76.918	39.358	-0.1874	-74.384	39.766	-0.19957	-74.653	39.69	-0.17909	-76.861	39.356	-0.18567	-76.819	37.391	-0.22415	-76.768	38.834	-0.20442			-81.315	31.579	-0.45981	-80.95	31.896	-0.21061	-81.925	31.479	-0.20748	-81.822	31.344	-0.1175	-81.77	31.116	-0.043205	-80.675	32.557	-0.18827	-81.613	32.464	-0.3114	-81.927	31.464	-0.15474
-76.791	39.291	-0.1732	-75.179	38.134	-0.38072	-76.918	39.356	-0.18745	-74.384	39.725	-0.19891	-74.653	39.686	-0.21184	-76.861	39.053	-0.17779	-76.819	37.386	-0.22455	-76.768	38.783	-0.20397			-81.313	32.276	-0.071016	-80.946	32.074	-0.17141	-81.925	31.477	-0.19034	-81.822	31.291	-0.11077	-81.77	31.024	-0.00068575	-80.658	32.802	-0.17399	-81.613	32.462	-0.33864	-81.927	31.407	-0.06112
-76.791	38.984	-0.17198	-75.179	38.131	-0.26032	-76.918	39.354	-0.1875	-74.384	39.723	-0.20902	-74.651	39.703	-0.17118	-76.861	39.033	-0.1802	-76.819	37.384	-0.22407	-76.766	39.078	-0.17777			-81.313	32.186	-0.096733	-80.946	32.067	-0.17827	-81.925	31.472	-0.20162	-81.822	31.289	-0.11981	-81.77	31.022	-0.0048708	-80.658	32.801	-0.17478	-81.613	32.461	-0.38555	-81.927	31.406	-0.061898
-76.791	38.751	-0.19756	-75.179	38.129	-0.21602	-76.918	39.353	-0.18758	-74.384	39.72	-0.21337	-74.651	39.701	-0.16951	-76.859	39.428	-0.19225	-76.819	37.323	-0.21743	-76.766	39.071	-0.17794			-81.313	31.899	-0.26633	-80.946	32.066	-0.18164	-81.925	31.469	-0.17127	-81.822	31.281	-0.086073	-81.77	31.021	-0.0055495	-80.656	32.852	-0.17756	-81.613	32.459	-0.39734	-81.927	31.384	-0.11047
-76.791	38.733	-0.19704	-75.178	38.143	-0.25736	-76.918	39.351	-0.18768	-74.384	39.705	-0.19623	-74.651	39.7	-0.18423	-76.859	39.423	-0.1811	-76.819	37.321	-0.2174	-76.766	39.041	-0.17742			-81.308	32.477	-0.28496	-80.941	32.071	-0.19455	-81.925	31.467	-0.18213	-81.822	31.279	-0.087478	-81.77	31.019	-0.0016339	-80.656	32.799	-0.17029	-81.613	32.444	-0.40406	-81.927	31.382	-0.097753
-76.791	37.301	-0.21468	-75.178	38.141	-0.31019	-76.918	39.348	-0.18796	-74.382	39.776	-0.18693	-74.651	39.696	-0.17231	-76.859	39.413	-0.186	-76.819	37.319	-0.21738	-76.766	39.039	-0.17735			-81.307	31.942	-0.23475	-80.941	32.069	-0.19206	-81.925	31.466	-0.17789	-81.822	31.217	-0.13343	-81.768	31.467	-0.17152	-80.656	32.729	-0.13385	-81.613	32.411	-0.23174	-81.927	31.377	-0.14306
-76.791	37.299	-0.21454	-75.178	38.139	-0.16626	-76.918	39.344	-0.18846	-74.382	39.775	-0.2004	-74.651	39.69	-0.18939	-76.859	39.37	-0.18385	-76.819	37.318	-0.21736	-76.766	39.038	-0.17728			-81.307	31.902	-0.29396	-80.941	32.062	-0.18138	-81.925	31.436	-0.046197	-81.822	31.216	-0.088758	-81.768	31.439	-0.13306	-80.655	32.851	-0.17678	-81.613	32.339	-0.188	-81.927	31.361	-0.17868
-76.791	37.268	-0.21442	-75.178	38.138	-0.20323	-76.918	39.343	-0.19012	-74.382	39.773	-0.19172	-74.649	39.701	-0.18812	-76.859	39.153	-0.17725	-76.818	39.548	-0.2225	-76.766	39.036	-0.17722			-81.305	32.351	-0.25827	-80.941	31.912	-0.18513	-81.925	31.432	-0.02154	-81.822	31.212	-0.098252	-81.768	31.196	-0.068537	-80.655	32.832	-0.1675	-81.613	32.286	-0.17821	-81.927	31.359	-0.16513
-76.789	39.436	-0.18405	-75.178	38.136	-0.10575	-76.918	39.341	-0.19209	-74.382	39.766	-0.21054	-74.649	39.69	-0.18916	-76.859	39.151	-0.17744	-76.818	39.546	-0.22197	-76.766	39.034	-0.17718			-81.305	31.937	-0.22829	-80.94	32.067	-0.19141	-81.925	31.429	-0.091899	-81.822	31.082	-0.025275	-81.768	31.116	-0.0337	-80.655	32.827	-0.16876	-81.613	32.282	-0.12881	-81.927	31.357	-0.13704
-76.789	39.239	-0.17368	-75.178	38.134	-0.020841	-76.918	39.339	-0.1946	-74.382	39.765	-0.20894	-74.649	39.68	-0.2026	-76.859	39.031	-0.1798	-76.818	39.545	-0.22145	-76.766	39.033	-0.17716			-81.305	31.932	-0.23592	-80.938	32.059	-0.17519	-81.925	31.426	-0.0096788	-81.822	31.081	-0.019807	-81.767	31.507	-0.18278	-80.655	32.799	-0.16933	-81.613	32.246	-0.17791	-81.927	31.351	-0.14887
-76.789	39.238	-0.17344	-75.176	39.67	-0.21538	-76.918	39.329	-0.19697	-74.382	39.763	-0.21339	-74.648	39.68	-0.20761	-76.858	39.528	-0.22577	-76.818	38.861	-0.18893	-76.766	39.031	-0.17723			-81.305	31.591	-0.41794	-80.936	32.194	-0.23351	-81.925	31.392	-0.028634	-81.82	31.452	-0.14262	-81.767	31.501	-0.19374	-80.653	32.867	-0.17904	-81.613	32.227	-0.1619	-81.927	31.337	-0.08771
-76.789	39.234	-0.17305	-75.176	38.143	-0.24135	-76.918	39.326	-0.19694	-74.382	39.723	-0.19782	-74.646	39.69	-0.18733	-76.858	39.505	-0.18861	-76.818	38.791	-0.19175	-76.766	39.029	-0.17707			-81.303	32.132	-0.21478	-80.936	32.056	-0.17858	-81.925	31.391	-0.089107	-81.82	31.287	-0.10509	-81.767	31.441	-0.069917	-80.653	32.827	-0.17304	-81.613	32.224	-0.15928	-81.927	31.336	-0.10395
-76.789	39.226	-0.17446	-75.176	38.141	-0.16512	-76.918	39.324	-0.20693	-74.382	39.706	-0.19994	-74.646	39.683	-0.19876	-76.858	39.476	-0.18798	-76.818	37.454	-0.22087	-76.766	38.783	-0.21258			-81.3	32.131	-0.20232	-80.935	32.061	-0.16959	-81.925	31.389	-0.13779	-81.82	31.286	-0.1175	-81.767	31.439	-0.095602	-80.653	32.822	-0.16995	-81.612	32.562	-0.10293	-81.927	31.334	-0.10319
-76.789	38.979	-0.17404	-75.176	38.139	-0.16531	-76.918	39.293	-0.18744	-74.382	39.701	-0.24849	-74.646	39.681	-0.19804	-76.858	39.471	-0.18148	-76.818	37.443	-0.22397	-76.766	37.313	-0.21492			-81.3	31.937	-0.22566	-80.935	32.054	-0.18298	-81.923	31.556	-0.14015	-81.82	31.282	-0.069061	-81.767	31.404	-0.13372	-80.651	32.831	-0.1668	-81.612	32.561	-0.11007	-81.927	31.326	-0.12539
-76.789	38.973	-0.17384	-75.174	38.149	-0.21207	-76.918	39.291	-0.18784	-74.382	39.7	-0.22116	-74.646	39.68	-0.21341	-76.858	39.428	-0.19437	-76.818	37.389	-0.22339	-76.766	37.299	-0.21453			-81.298	32.127	-0.20686	-80.928	32.401	-0.26043	-81.923	31.554	-0.14441	-81.82	31.279	-0.11087	-81.767	31.296	-0.080427	-80.651	32.767	-0.15386	-81.612	32.489	-0.27101	-81.927	31.319	-0.11822
-76.789	38.916	-0.18255	-75.174	38.148	-0.38214	-76.918	39.288	-0.18858	-74.381	39.776	-0.19259	-74.646	39.658	-0.21626	-76.858	39.354	-0.18667	-76.818	37.388	-0.22311	-76.764	39.078	-0.17775			-81.297	32.126	-0.20847	-80.928	32.399	-0.25926	-81.923	31.491	-0.24267	-81.82	31.277	-0.12296	-81.767	31.294	-0.09288	-80.65	32.766	-0.15808	-81.612	32.482	-0.095884	-81.927	31.314	-0.11576
-76.789	38.869	-0.18846	-75.174	38.146	-0.21868	-76.918	39.286	-0.18892	-74.381	39.775	-0.19718	-74.644	39.685	-0.19116	-76.858	39.353	-0.18199	-76.818	37.386	-0.22097	-76.764	39.071	-0.17798			-81.293	32.126	-0.19075	-80.928	31.941	-0.16864	-81.923	31.486	-0.25334	-81.82	31.222	-0.10114	-81.767	31.292	-0.085851	-80.648	32.834	-0.16728	-81.612	32.481	-0.091556	-81.927	31.312	-0.11682
-76.789	38.863	-0.18638	-75.174	38.144	-0.33237	-76.918	39.283	-0.18952	-74.381	39.773	-0.19954	-74.644	39.683	-0.20044	-76.858	39.339	-0.17619	-76.818	37.384	-0.2212	-76.764	39.069	-0.17802			-81.293	32.124	-0.21298	-80.926	32.401	-0.25873	-81.923	31.484	-0.26242	-81.82	31.217	-0.10276	-81.767	31.291	-0.066738	-80.648	32.767	-0.16523	-81.612	32.479	-0.13328	-81.927	31.311	-0.059876
-76.789	38.861	-0.17914	-75.173	39.503	-0.24355	-76.918	39.281	-0.18979	-74.381	39.77	-0.20476	-74.644	39.681	-0.21496	-76.858	39.153	-0.17594	-76.816	39.548	-0.22216	-76.764	39.041	-0.17767			-81.293	31.914	-0.24608	-80.926	32.399	-0.26771	-81.923	31.482	-0.19406	-81.82	31.212	-0.072931	-81.767	31.104	-0.033417	-80.646	32.834	-0.16985	-81.612	32.477	-0.22267	-81.927	31.309	-0.07746
-76.788	39.456	-0.1864	-75.173	38.161	-0.36154	-76.918	39.258	-0.19147	-74.381	39.766	-0.19779	-74.644	39.68	-0.22323	-76.858	39.151	-0.1793	-76.816	39.546	-0.22162	-76.764	39.039	-0.17761			-81.291	31.937	-0.252	-80.926	32.397	-0.2824	-81.923	31.479	-0.24496	-81.82	31.202	-0.055422	-81.767	31.022	-0.0068637	-80.643	32.859	-0.17472	-81.612	32.474	-0.22057	-81.927	31.307	-0.054264
-76.788	39.436	-0.18367	-75.173	38.154	-0.30019	-76.918	39.256	-0.19152	-74.381	39.765	-0.20563	-74.644	39.675	-0.17137	-76.856	39.528	-0.2254	-76.816	39.545	-0.22109	-76.764	39.038	-0.17756			-81.291	31.914	-0.23541	-80.926	31.944	-0.17029	-81.923	31.477	-0.21789	-81.82	31.179	-0.098529	-81.765	31.506	-0.18747	-80.643	32.841	-0.17108	-81.612	32.472	-0.22209	-81.927	31.306	-0.022922
-76.788	38.984	-0.17287	-75.173	38.153	-0.21637	-76.918	39.254	-0.19157	-74.381	39.763	-0.20371	-74.643	39.698	-0.19849	-76.856	39.471	-0.18983	-76.816	39.5	-0.18658	-76.764	39.036	-0.17751			-81.29	31.914	-0.27042	-80.925	32.401	-0.25967	-81.923	31.466	-0.18009	-81.82	31.082	-0.022096	-81.765	31.501	-0.1748	-80.643	32.652	-0.1074	-81.612	32.466	-0.25817	-81.927	31.304	-0.044067
-76.788	38.869	-0.18376	-75.173	38.151	-0.2332	-76.918	39.224	-0.19271	-74.381	39.761	-0.20585	-74.643	39.696	-0.19089	-76.856	39.47	-0.19193	-76.816	39.358	-0.17503	-76.764	39.034	-0.17748			-81.29	31.909	-0.25286	-80.925	32.397	-0.28495	-81.923	31.459	-0.066733	-81.818	31.452	-0.14408	-81.765	31.441	-0.078989	-80.643	32.651	-0.10743	-81.612	32.464	-0.28098	-81.927	31.302	-0.094399
-76.788	37.383	-0.22179	-75.171	39.503	-0.2428	-76.918	39.223	-0.19279	-74.381	39.723	-0.20329	-74.643	39.683	-0.19992	-76.856	39.411	-0.18635	-76.816	39.016	-0.17197	-76.764	39.033	-0.1775			-81.288	32.039	-0.25317	-80.925	32.396	-0.30015	-81.923	31.457	-0.054934	-81.818	31.437	-0.055918	-81.765	31.404	-0.15679	-80.643	32.342	-0.38648	-81.612	32.462	-0.30668	-81.927	31.297	-0.067407
-76.788	37.344	-0.21726	-75.171	38.163	-0.32553	-76.918	39.221	-0.19286	-74.381	39.716	-0.21503	-74.643	39.681	-0.19736	-76.856	39.398	-0.18876	-76.816	38.863	-0.18874	-76.764	39.031	-0.17744			-81.288	31.934	-0.25497	-80.925	32.394	-0.31317	-81.923	31.454	-0.014695	-81.818	31.432	-0.1073	-81.765	31.296	-0.12641	-80.641	32.841	-0.17003	-81.612	32.461	-0.35108	-81.927	31.296	-0.070813
-76.788	37.293	-0.21422	-75.171	38.161	-0.30166	-76.918	39.219	-0.19294	-74.381	39.703	-0.20149	-74.643	39.675	-0.17695	-76.856	39.375	-0.18809	-76.816	38.791	-0.19187	-76.764	39.029	-0.17718			-81.286	31.936	-0.23941	-80.921	32.044	-0.23102	-81.923	31.447	-0.037201	-81.818	31.287	-0.11651	-81.765	31.294	-0.074272	-80.641	32.652	-0.10974	-81.612	32.459	-0.40204	-81.927	31.294	-0.073497
-76.786	39.463	-0.18616	-75.171	38.159	-0.041623	-76.918	39.218	-0.19301	-74.381	39.701	-0.23032	-74.643	39.656	-0.19934	-76.856	39.353	-0.18236	-76.816	37.456	-0.22029	-76.764	38.783	-0.22244			-81.286	31.932	-0.252	-80.92	32.044	-0.23303	-81.923	31.442	-0.025883	-81.818	31.286	-0.11094	-81.765	31.267	-0.033366	-80.641	32.631	-0.11995	-81.612	32.451	-0.38444	-81.927	31.292	-0.075678
-76.786	39.458	-0.18636	-75.171	38.156	-0.036766	-76.918	39.216	-0.19309	-74.381	39.7	-0.21829	-74.643	39.655	-0.19867	-76.856	39.341	-0.17735	-76.816	37.408	-0.23038	-76.764	37.313	-0.21554			-81.285	31.936	-0.23381	-80.918	32.044	-0.23366	-81.923	31.432	-0.028044	-81.818	31.284	-0.093588	-81.763	31.504	-0.16709	-80.641	32.342	-0.38588	-81.612	32.437	-0.35736	-81.927	31.291	-0.077581
-76.786	39.229	-0.17478	-75.171	38.154	-0.21672	-76.916	39.526	-0.23755	-74.381	39.698	-0.23361	-74.641	39.698	-0.19957	-76.856	39.154	-0.17925	-76.816	37.398	-0.22349	-76.764	37.299	-0.21494			-81.285	31.931	-0.22782	-80.918	31.942	-0.16803	-81.923	31.429	-0.01028	-81.818	31.282	-0.12144	-81.763	31.402	-0.14167	-80.64	32.877	-0.18002	-81.612	32.436	-0.29373	-81.927	31.289	-0.079206
-76.786	39.209	-0.17697	-75.169	38.166	-0.21214	-76.916	39.515	-0.23539	-74.379	39.775	-0.18746	-74.641	39.696	-0.18726	-76.856	39.153	-0.17648	-76.816	37.393	-0.22293	-76.764	37.236	-0.21497			-81.283	32.136	-0.19948	-80.916	32.044	-0.23199	-81.923	31.427	-0.030668	-81.818	31.281	-0.074983	-81.763	31.401	-0.15708	-80.64	32.856	-0.17307	-81.612	32.434	-0.30454	-81.927	31.287	-0.081835
-76.786	38.944	-0.17702	-75.169	38.164	-0.21949	-76.916	39.51	-0.23404	-74.379	39.773	-0.19746	-74.641	39.686	-0.20877	-76.856	39.151	-0.18365	-76.816	37.391	-0.22335	-76.763	39.081	-0.17786			-81.283	31.926	-0.21982	-80.916	31.944	-0.16912	-81.923	31.357	-0.11221	-81.818	31.222	-0.10826	-81.763	31.184	-0.13263	-80.64	32.356	-0.30318	-81.612	32.421	-0.2463	-81.927	31.286	-0.094995
-76.786	38.943	-0.17619	-75.169	38.163	-0.27324	-76.916	39.508	-0.23348	-74.379	39.771	-0.19458	-74.641	39.683	-0.1961	-76.854	39.51	-0.20277	-76.816	37.389	-0.22098	-76.763	39.076	-0.17781			-81.283	31.701	-0.37316	-80.915	32.042	-0.22032	-81.922	31.526	-0.098889	-81.818	31.219	-0.065473	-81.762	31.406	-0.087963	-80.64	32.352	-0.25164	-81.612	32.339	-0.17224	-81.927	31.284	-0.06715
-76.786	38.916	-0.18323	-75.169	38.161	-0.26455	-76.916	39.498	-0.23164	-74.379	39.77	-0.20326	-74.641	39.678	-0.19533	-76.854	39.503	-0.18866	-76.816	37.388	-0.21965	-76.763	39.074	-0.17789			-81.278	31.924	-0.21083	-80.913	32.042	-0.21628	-81.922	31.524	-0.085286	-81.818	31.212	-0.091458	-81.762	31.402	-0.098292	-80.64	32.344	-0.33054	-81.612	32.316	-0.20673	-81.925	31.567	-0.12416
-76.786	38.891	-0.18439	-75.169	38.159	-0.053351	-76.916	39.488	-0.22463	-74.379	39.766	-0.20334	-74.641	39.676	-0.18694	-76.854	39.476	-0.18932	-76.816	37.386	-0.22076	-76.763	39.061	-0.17823			-81.276	31.832	-0.22875	-80.913	31.946	-0.17299	-81.922	31.514	-0.18307	-81.818	31.136	-0.055632	-81.762	31.396	-0.13858	-80.64	32.342	-0.37072	-81.612	32.287	-0.19991	-81.925	31.566	-0.12549
-76.786	38.868	-0.18911	-75.168	38.168	-0.18859	-76.916	39.468	-0.21105	-74.379	39.765	-0.20604	-74.641	39.675	-0.19831	-76.854	39.398	-0.1749	-76.816	37.384	-0.22094	-76.763	39.043	-0.17798			-81.275	32.007	-0.22269	-80.908	32.042	-0.19668	-81.922	31.512	-0.23081	-81.817	31.494	-0.066279	-81.762	31.299	-0.079433	-80.638	32.862	-0.17884	-81.612	32.286	-0.17945	-81.925	31.564	-0.12697
-76.786	38.783	-0.20347	-75.168	38.166	-0.17725	-76.916	39.44	-0.19494	-74.379	39.763	-0.2103	-74.641	39.673	-0.16999	-76.854	39.375	-0.18832	-76.816	37.383	-0.22121	-76.763	39.041	-0.17793			-81.271	32.004	-0.22195	-80.906	31.944	-0.20436	-81.922	31.511	-0.19572	-81.817	31.439	-0.10429	-81.762	31.286	-0.056606	-80.638	32.861	-0.17669	-81.612	32.284	-0.15174	-81.925	31.562	-0.12862
-76.786	37.383	-0.22131	-75.168	38.164	-0.18945	-76.916	39.438	-0.20161	-74.379	39.761	-0.21112	-74.641	39.668	-0.18814	-76.854	39.373	-0.18385	-76.814	39.546	-0.22128	-76.763	39.039	-0.17788			-81.271	31.834	-0.23205	-80.903	31.947	-0.20641	-81.922	31.482	-0.22363	-81.817	31.204	-0.06086	-81.762	31.227	-0.10421	-80.638	32.856	-0.17417	-81.612	32.277	-0.34163	-81.925	31.561	-0.1306
-76.786	37.318	-0.21581	-75.168	38.163	-0.20167	-76.916	39.436	-0.19997	-74.379	39.76	-0.20908	-74.641	39.666	-0.19823	-76.854	39.366	-0.19414	-76.814	39.545	-0.22074	-76.763	39.038	-0.17784			-81.27	32.149	-0.20021	-80.903	31.946	-0.2115	-81.922	31.481	-0.31519	-81.817	31.156	-0.055487	-81.762	31.222	-0.11675	-80.638	32.534	-0.24576	-81.612	32.276	-0.345	-81.925	31.532	-0.12703
-76.786	37.306	-0.21514	-75.166	38.179	-0.34641	-76.916	39.371	-0.18075	-74.379	39.713	-0.21848	-74.641	39.665	-0.20284	-76.854	39.363	-0.18829	-76.814	39.525	-0.20088	-76.763	39.036	-0.1778			-81.27	31.906	-0.21288	-80.901	31.947	-0.21246	-81.922	31.479	-0.32414	-81.817	31.149	-0.016269	-81.762	31.221	-0.073176	-80.638	32.354	-0.28576	-81.612	32.246	-0.17917	-81.925	31.516	-0.13817
-76.784	39.463	-0.18843	-75.166	38.178	-0.40558	-76.916	39.37	-0.18281	-74.379	39.711	-0.22491	-74.641	39.663	-0.17951	-76.854	39.361	-0.18528	-76.814	39.351	-0.1782	-76.763	39.034	-0.17779			-81.268	31.906	-0.20057	-80.9	31.949	-0.21344	-81.922	31.477	-0.15995	-81.815	31.206	-0.051234	-81.762	31.207	-0.1072	-80.638	32.352	-0.27755	-81.612	32.227	-0.15866	-81.925	31.514	-0.1579
-76.784	39.458	-0.18561	-75.166	38.176	-0.34253	-76.916	39.368	-0.1866	-74.379	39.703	-0.20089	-74.641	39.661	-0.22913	-76.854	39.328	-0.17998	-76.814	38.864	-0.18853	-76.763	39.029	-0.17736			-81.266	32.486	-0.25788	-80.898	31.951	-0.21445	-81.922	31.464	-0.11807	-81.815	31.156	-0.046847	-81.762	31.192	-0.080643	-80.638	32.351	-0.28093	-81.61	32.496	-0.21206	-81.925	31.509	-0.1728
-76.784	39.456	-0.18603	-75.166	38.174	-0.13981	-76.916	39.366	-0.18637	-74.379	39.701	-0.22042	-74.641	39.66	-0.2081	-76.854	39.153	-0.18027	-76.814	38.863	-0.18871	-76.763	38.923	-0.18277			-81.266	32.484	-0.25227	-80.896	31.951	-0.22013	-81.922	31.457	-0.079192	-81.813	31.369	-0.11337	-81.762	31.191	-0.1206	-80.638	32.346	-0.33118	-81.61	32.494	-0.23139	-81.925	31.507	-0.14164
-76.784	39.241	-0.17393	-75.166	38.173	-0.059752	-76.916	39.363	-0.18653	-74.379	39.7	-0.20357	-74.641	39.658	-0.20352	-76.854	39.151	-0.18315	-76.814	37.456	-0.21972	-76.763	38.724	-0.21127			-81.266	32.482	-0.29524	-80.895	31.952	-0.22111	-81.922	31.456	-0.017125	-81.813	31.222	-0.11252	-81.762	31.159	-0.074745	-80.638	32.344	-0.3186	-81.61	32.492	-0.24722	-81.925	31.506	-0.1872
-76.784	39.229	-0.17448	-75.166	38.171	-0.13961	-76.916	39.361	-0.18676	-74.377	39.775	-0.1825	-74.641	39.656	-0.20096	-76.853	39.533	-0.22582	-76.814	37.454	-0.21987	-76.763	37.441	-0.22707			-81.266	32.134	-0.19307	-80.895	31.951	-0.22618	-81.922	31.454	-0.034818	-81.812	31.496	-0.097621	-81.76	31.519	-0.16375	-80.638	32.342	-0.32998	-81.61	32.481	-0.0907	-81.925	31.504	-0.13492
-76.784	39.033	-0.17389	-75.166	38.169	-0.0015434	-76.916	39.359	-0.18696	-74.377	39.773	-0.17916	-74.639	39.685	-0.21144	-76.853	39.518	-0.21452	-76.814	37.406	-0.229	-76.763	37.439	-0.22776			-81.266	32.132	-0.21824	-80.893	31.954	-0.2221	-81.922	31.432	-0.079059	-81.812	31.369	-0.1221	-81.76	31.409	-0.07983	-80.636	32.857	-0.17415	-81.61	32.479	-0.12864	-81.925	31.502	-0.072665
-76.784	39.008	-0.17227	-75.166	38.168	-0.2674	-76.916	39.356	-0.18725	-74.377	39.771	-0.18803	-74.639	39.683	-0.18533	-76.853	39.478	-0.19231	-76.814	37.399	-0.22606	-76.763	37.299	-0.21493			-81.266	32.014	-0.25245	-80.89	31.956	-0.22923	-81.922	31.431	-0.042651	-81.81	31.496	-0.050637	-81.76	31.297	-0.095441	-80.636	32.856	-0.17419	-81.61	32.477	-0.18914	-81.925	31.501	-0.0089976
-76.784	38.946	-0.17679	-75.164	38.181	-0.17909	-76.916	39.348	-0.18827	-74.377	39.77	-0.19029	-74.639	39.678	-0.19157	-76.853	39.476	-0.19132	-76.814	37.398	-0.22408	-76.761	39.079	-0.17769			-81.266	32.009	-0.24782	-80.886	31.956	-0.24059	-81.922	31.429	-0.044223	-81.81	31.436	-0.1237	-81.76	31.267	-0.096753	-80.636	32.534	-0.2807	-81.61	32.476	-0.1968	-81.925	31.464	-0.12627
-76.784	38.941	-0.17672	-75.164	38.179	-0.24871	-76.916	39.346	-0.18868	-74.377	39.768	-0.19359	-74.639	39.676	-0.18342	-76.853	39.466	-0.18748	-76.814	37.396	-0.22128	-76.761	39.078	-0.17774			-81.266	31.864	-0.20879	-80.885	31.957	-0.24161	-81.922	31.427	-0.02471	-81.81	31.434	-0.11293	-81.76	31.231	-0.10353	-80.636	32.352	-0.31912	-81.61	32.467	-0.24769	-81.925	31.446	-0.020335
-76.784	38.938	-0.1777	-75.164	38.178	-0.31624	-76.916	39.344	-0.1893	-74.377	39.766	-0.20393	-74.639	39.675	-0.19071	-76.853	39.413	-0.18695	-76.814	37.391	-0.22284	-76.761	39.076	-0.17783			-81.266	31.861	-0.22754	-80.883	31.961	-0.23847	-81.922	31.426	-0.05294	-81.81	31.432	-0.079758	-81.76	31.229	-0.089126	-80.636	32.346	-0.36071	-81.61	32.466	-0.24347	-81.925	31.407	-0.077193
-76.784	37.306	-0.21477	-75.164	38.176	-0.38484	-76.916	39.343	-0.19123	-74.377	39.765	-0.20016	-74.639	39.673	-0.17491	-76.853	39.398	-0.18161	-76.814	37.389	-0.22262	-76.761	39.074	-0.17792			-81.265	32.132	-0.21432	-80.881	31.961	-0.24367	-81.922	31.424	-0.062106	-81.81	31.431	-0.028087	-81.76	31.227	-0.10686	-80.636	32.344	-0.3338	-81.61	32.462	-0.2732	-81.925	31.406	-0.060433
-76.783	39.463	-0.1871	-75.163	38.184	-0.14471	-76.916	39.328	-0.19663	-74.377	39.763	-0.20488	-74.639	39.671	-0.17269	-76.853	39.376	-0.1919	-76.814	37.384	-0.22052	-76.761	39.039	-0.17815			-81.265	32.131	-0.21684	-80.881	31.959	-0.24694	-81.922	31.401	-0.035705	-81.81	31.167	-0.047268	-81.76	31.222	-0.10882	-80.635	32.864	-0.17808	-81.61	32.461	-0.27828	-81.925	31.401	-0.01644
-76.783	39.456	-0.18526	-75.163	38.183	-0.2139	-76.916	39.288	-0.18604	-74.377	39.761	-0.21696	-74.639	39.67	-0.20034	-76.853	39.375	-0.1879	-76.814	37.381	-0.2228	-76.761	39.038	-0.17811			-81.265	31.867	-0.22056	-80.87	32.504	-0.11553	-81.922	31.389	-0.14427	-81.808	31.432	-0.15494	-81.76	31.207	-0.12671	-80.635	32.862	-0.17593	-81.61	32.447	-0.48846	-81.925	31.396	-0.083171
-76.783	39.229	-0.17325	-75.163	38.181	-0.16547	-76.916	39.238	-0.19128	-74.377	39.76	-0.21188	-74.639	39.668	-0.20878	-76.853	39.373	-0.18758	-76.813	39.545	-0.22039	-76.761	39.036	-0.1781			-81.261	31.902	-0.20973	-80.855	32.027	-0.24078	-81.922	31.382	-0.044409	-81.808	31.431	-0.029311	-81.76	31.206	-0.11826	-80.635	32.859	-0.17567	-81.61	32.446	-0.52194	-81.925	31.394	-0.10354
-76.783	39.008	-0.17273	-75.163	38.179	-0.24183	-76.916	39.229	-0.19155	-74.377	39.758	-0.20241	-74.639	39.666	-0.2021	-76.853	39.364	-0.18938	-76.813	38.868	-0.18844	-76.761	39.034	-0.17808			-81.261	31.892	-0.17974	-80.853	32.027	-0.24524	-81.922	31.346	-0.10446	-81.808	31.219	-0.10819	-81.76	31.191	-0.087512	-80.635	32.856	-0.17439	-81.61	32.444	-0.45459	-81.925	31.386	-0.047179
-76.783	38.946	-0.1776	-75.163	38.178	-0.28853	-76.916	39.228	-0.19162	-74.377	39.725	-0.20946	-74.639	39.665	-0.18592	-76.853	39.363	-0.18692	-76.813	38.864	-0.18866	-76.761	39.031	-0.17787			-81.261	31.862	-0.23264	-80.851	32.027	-0.24074	-81.922	31.271	-0.087691	-81.807	31.467	-0.30411	-81.76	31.186	-0.14233	-80.635	32.854	-0.17571	-81.61	32.439	-0.29509	-81.925	31.384	-0.085998
-76.783	38.943	-0.17617	-75.163	38.176	-0.26374	-76.916	39.224	-0.19175	-74.377	39.723	-0.19125	-74.639	39.663	-0.18898	-76.853	39.361	-0.18542	-76.813	38.863	-0.1888	-76.761	39.029	-0.17759			-81.261	31.847	-0.21451	-80.843	32.119	-0.27345	-81.92	31.549	-0.16853	-81.807	31.466	-0.11795	-81.76	31.159	-0.07797	-80.635	32.792	-0.15963	-81.61	32.342	-0.10487	-81.925	31.362	-0.16032
-76.783	38.941	-0.17788	-75.161	38.188	-0.35521	-76.916	39.223	-0.19182	-74.377	39.713	-0.20691	-74.639	39.661	-0.18927	-76.853	39.006	-0.18023	-76.813	38.861	-0.18895	-76.761	38.784	-0.20772			-81.261	31.834	-0.24211	-80.843	32.021	-0.29454	-81.92	31.509	-0.11569	-81.807	31.362	-0.11374	-81.76	31.157	-0.072289	-80.635	32.787	-0.16525	-81.61	32.341	-0.10185	-81.925	31.361	-0.10371
-76.781	39.46	-0.18716	-75.161	38.186	-0.25812	-76.916	39.221	-0.19189	-74.377	39.711	-0.2106	-74.639	39.66	-0.19345	-76.851	39.54	-0.2271	-76.813	38.803	-0.19191	-76.759	39.079	-0.17767			-81.26	31.846	-0.23999	-80.843	32.019	-0.28548	-81.92	31.494	-0.13918	-81.805	31.467	-0.24587	-81.758	31.532	-0.099976	-80.635	32.626	-0.14336	-81.61	32.339	-0.21163	-81.925	31.359	-0.14234
-76.781	39.336	-0.17683	-75.161	38.184	-0.01535	-76.916	39.219	-0.19197	-74.377	39.703	-0.19805	-74.638	39.685	-0.20637	-76.851	39.533	-0.22546	-76.813	37.463	-0.21938	-76.759	39.078	-0.17775			-81.258	31.991	-0.23323	-80.843	32.001	-0.2772	-81.92	31.486	-0.16414	-81.805	31.362	-0.076247	-81.758	31.427	-0.022262	-80.635	32.624	-0.14474	-81.61	32.337	-0.15723	-81.925	31.352	-0.13704
-76.781	39.334	-0.1753	-75.161	38.183	-0.03155	-76.916	39.218	-0.19204	-74.377	39.701	-0.20294	-74.638	39.683	-0.20583	-76.851	39.52	-0.21798	-76.813	37.461	-0.2192	-76.759	39.076	-0.17786			-81.258	31.989	-0.22359	-80.841	32.004	-0.28954	-81.92	31.481	-0.24078	-81.805	31.247	-0.1139	-81.758	31.421	-0.049664	-80.635	32.534	-0.22653	-81.61	32.289	-0.2052	-81.925	31.351	-0.096446
-76.781	39.253	-0.17336	-75.161	38.181	-0.053049	-76.916	39.216	-0.19211	-74.377	39.683	-0.214	-74.638	39.68	-0.20771	-76.851	39.518	-0.21305	-76.813	37.459	-0.2191	-76.759	39.074	-0.17797			-81.258	31.984	-0.22985	-80.84	32.131	-0.32147	-81.92	31.479	-0.29605	-81.805	31.246	-0.12075	-81.758	31.419	-0.089407	-80.635	32.367	-0.29134	-81.61	32.286	-0.19122	-81.925	31.336	-0.038791
-76.781	39.221	-0.17578	-75.159	38.208	-0.51886	-76.916	39.214	-0.19219	-74.376	39.771	-0.18083	-74.638	39.678	-0.19543	-76.851	39.516	-0.20774	-76.813	37.453	-0.21992	-76.759	39.059	-0.17853			-81.258	31.982	-0.23688	-80.833	32.609	-0.21345	-81.92	31.461	-0.10315	-81.803	31.467	-0.21623	-81.758	31.231	-0.11402	-80.635	32.366	-0.29766	-81.61	32.284	-0.13324	-81.925	31.334	-0.11166
-76.781	39.141	-0.17545	-75.159	38.191	-0.21419	-76.916	39.213	-0.19226	-74.376	39.77	-0.19538	-74.638	39.676	-0.18354	-76.851	39.478	-0.18589	-76.813	37.399	-0.22667	-76.759	39.038	-0.17839			-81.256	32.357	-0.10108	-80.833	32.607	-0.23224	-81.92	31.459	-0.087597	-81.803	31.466	-0.17368	-81.758	31.229	-0.12117	-80.635	32.352	-0.33788	-81.61	32.282	-0.035697	-81.925	31.332	-0.1302
-76.781	38.946	-0.1783	-75.159	38.189	-0.13993	-76.916	39.204	-0.19268	-74.376	39.768	-0.19044	-74.638	39.675	-0.19263	-76.851	39.476	-0.19482	-76.813	37.398	-0.22327	-76.759	39.036	-0.17838			-81.256	32.341	-0.14004	-80.775	32.992	-0.21566	-81.92	31.449	-0.032284	-81.803	31.252	-0.10391	-81.758	31.224	-0.15365	-80.635	32.344	-0.34732	-81.61	32.276	-0.37509	-81.925	31.321	-0.13631
-76.781	37.381	-0.22171	-75.159	38.188	-0.24849	-76.916	39.203	-0.19277	-74.376	39.765	-0.21726	-74.638	39.673	-0.19351	-76.851	39.441	-0.19443	-76.811	39.545	-0.22004	-76.759	39.034	-0.17833			-81.256	32.077	-0.20924	-80.773	32.994	-0.21304	-81.92	31.447	-0.0045005	-81.803	31.249	-0.12826	-81.758	31.207	-0.104	-80.633	33.001	-0.15921	-81.61	32.227	-0.1568	-81.925	31.319	-0.11087
-76.781	37.324	-0.21604	-75.158	38.194	-0.22963	-76.916	39.201	-0.19286	-74.376	39.763	-0.20168	-74.638	39.671	-0.18103	-76.851	39.438	-0.19845	-76.811	39.518	-0.19042	-76.759	39.031	-0.17806			-81.256	32.006	-0.21938	-80.771	32.996	-0.21754	-81.92	31.441	-0.070181	-81.803	31.247	-0.13919	-81.758	31.206	-0.11169	-80.633	32.999	-0.15741	-81.608	32.494	-0.24439	-81.925	31.316	-0.092237
-76.781	37.294	-0.21515	-75.158	38.193	-0.32917	-76.916	39.194	-0.19321	-74.376	39.76	-0.20087	-74.638	39.67	-0.18126	-76.851	39.366	-0.18162	-76.811	39.515	-0.18586	-76.759	39.029	-0.17781			-81.255	32.336	-0.14752	-80.77	32.996	-0.20626	-81.92	31.432	-0.056126	-81.803	31.246	-0.095121	-81.758	31.204	-0.10839	-80.633	32.867	-0.17768	-81.608	32.492	-0.26406	-81.925	31.314	-0.078849
-76.781	37.293	-0.21523	-75.158	38.191	-0.12324	-76.914	39.431	-0.19096	-74.376	39.758	-0.20193	-74.638	39.668	-0.21157	-76.851	39.134	-0.17767	-76.811	39.349	-0.17677	-76.759	38.783	-0.20467			-81.255	32.122	-0.20784	-80.768	32.996	-0.21238	-81.92	31.427	-0.014457	-81.803	31.194	-0.039618	-81.758	31.202	-0.09043	-80.633	32.864	-0.1767	-81.608	32.481	-0.066049	-81.925	31.312	-0.087704
-76.781	37.284	-0.21489	-75.158	38.189	-0.099765	-76.914	39.408	-0.19132	-74.376	39.725	-0.20707	-74.638	39.666	-0.18789	-76.849	39.536	-0.22585	-76.811	38.864	-0.18914	-76.759	38.723	-0.21279			-81.255	32.116	-0.19108	-80.668	32.221	-0.28002	-81.92	31.426	-0.028053	-81.803	31.177	-0.076627	-81.758	31.189	-0.18122	-80.633	32.862	-0.18031	-81.608	32.479	-0.10973	-81.925	31.311	-0.075522
-76.779	39.336	-0.17668	-75.156	38.199	-0.65333	-76.914	39.406	-0.19298	-74.376	39.711	-0.2213	-74.638	39.665	-0.19264	-76.849	39.535	-0.22546	-76.811	38.863	-0.18921	-76.759	37.414	-0.22636			-81.255	31.994	-0.22216	-80.643	32.259	-0.25941	-81.92	31.386	-0.12162	-81.803	31.162	-0.046339	-81.758	31.159	-0.072276	-80.633	32.369	-0.30089	-81.608	32.476	-0.17994	-81.925	31.309	-0.04164
-76.779	39.334	-0.17431	-75.156	38.198	-0.56211	-76.914	39.405	-0.18422	-74.376	39.703	-0.19802	-74.638	39.663	-0.18289	-76.849	39.533	-0.2251	-76.811	37.463	-0.2186	-76.758	39.074	-0.17807			-81.255	31.992	-0.24654	-80.641	32.259	-0.25919	-81.92	31.349	-0.083977	-81.802	31.467	-0.18025	-81.757	31.532	-0.15658	-80.633	32.367	-0.30249	-81.608	32.467	-0.22422	-81.925	31.307	-0.024687
-76.779	39.329	-0.17854	-75.156	38.196	-0.18877	-76.914	39.4	-0.18221	-74.376	39.701	-0.21257	-74.638	39.661	-0.18464	-76.849	39.518	-0.21155	-76.811	37.461	-0.2185	-76.758	39.073	-0.17819			-81.255	31.991	-0.23037	-80.64	32.944	-0.1809	-81.92	31.347	-0.084393	-81.802	31.329	-0.071669	-81.757	31.436	-0.022185	-80.633	32.366	-0.30616	-81.608	32.462	-0.26099	-81.925	31.306	-0.015025
-76.779	39.186	-0.17449	-75.154	38.201	-0.56489	-76.914	39.385	-0.18146	-74.376	39.7	-0.22092	-74.638	39.66	-0.17596	-76.849	39.503	-0.19171	-76.811	37.459	-0.21851	-76.758	39.071	-0.17829			-81.253	32.337	-0.19481	-80.64	32.257	-0.23487	-81.92	31.346	-0.093668	-81.802	31.252	-0.10642	-81.757	31.434	-0.10103	-80.633	32.344	-0.37477	-81.608	32.461	-0.20211	-81.925	31.304	-0.023242
-76.779	39.161	-0.17614	-75.154	38.199	-0.58178	-76.914	39.371	-0.18042	-74.376	39.698	-0.23222	-74.638	39.448	-0.25608	-76.849	39.501	-0.18698	-76.811	37.453	-0.21973	-76.758	39.039	-0.17868			-81.253	32.336	-0.20699	-80.631	32.257	-0.14017	-81.918	31.532	-0.15781	-81.802	31.251	-0.090408	-81.757	31.432	-0.098011	-80.631	33.001	-0.16084	-81.608	32.447	-0.43187	-81.925	31.299	-0.047271
-76.779	38.959	-0.17596	-75.153	38.204	-0.32433	-76.914	39.37	-0.18377	-74.376	39.68	-0.24536	-74.636	39.685	-0.20594	-76.849	39.5	-0.18194	-76.811	37.399	-0.22648	-76.758	39.038	-0.17867			-81.253	32.124	-0.19893	-80.628	32.257	-0.15193	-81.918	31.529	-0.18806	-81.802	31.249	-0.10303	-81.757	31.421	-0.082284	-80.631	32.999	-0.16052	-81.608	32.446	-0.45412	-81.925	31.297	-0.059499
-76.779	37.379	-0.21884	-75.153	38.203	-0.47044	-76.914	39.368	-0.18569	-74.374	39.78	-0.18685	-74.636	39.68	-0.19293	-76.849	39.476	-0.19498	-76.811	37.398	-0.22339	-76.758	39.034	-0.17856			-81.253	32.119	-0.19108	-80.625	32.259	-0.15695	-81.918	31.506	-0.09223	-81.802	31.247	-0.12838	-81.757	31.419	-0.10231	-80.631	32.907	-0.18246	-81.608	32.444	-0.41204	-81.925	31.296	-0.065089
-76.779	37.301	-0.21434	-75.153	38.201	-0.47083	-76.914	39.366	-0.18538	-74.374	39.766	-0.19353	-74.636	39.678	-0.19437	-76.849	39.471	-0.19832	-76.811	37.384	-0.22271	-76.758	39.033	-0.17843			-81.253	32.116	-0.2052	-80.62	33.064	-0.073852	-81.918	31.504	-0.10281	-81.802	31.246	-0.07693	-81.757	31.231	-0.11116	-80.631	32.867	-0.17696	-81.608	32.441	-0.31185	-81.925	31.294	-0.068804
-76.779	37.299	-0.21412	-75.153	38.199	-0.2143	-76.914	39.364	-0.18564	-74.374	39.765	-0.21307	-74.636	39.676	-0.19518	-76.849	39.463	-0.19047	-76.809	39.548	-0.2208	-76.758	39.031	-0.17823			-81.253	31.992	-0.20957	-80.62	32.262	-0.16332	-81.918	31.494	-0.060238	-81.802	31.162	-0.060718	-81.757	31.227	-0.12242	-80.631	32.864	-0.17638	-81.608	32.439	-0.29465	-81.925	31.292	-0.071702
-76.778	39.411	-0.18219	-75.151	38.213	-0.5348	-76.914	39.363	-0.18594	-74.374	39.763	-0.20707	-74.636	39.675	-0.19891	-76.849	39.426	-0.19869	-76.809	39.531	-0.21562	-76.758	38.783	-0.20231			-81.253	31.822	-0.26702	-80.586	32.276	-0.38842	-81.918	31.487	-0.15594	-81.8	31.556	-0.11051	-81.757	31.206	-0.1115	-80.631	32.371	-0.31594	-81.608	32.422	-0.27473	-81.925	31.291	-0.074143
-76.778	39.334	-0.1746	-75.151	38.209	-0.41302	-76.914	39.361	-0.18625	-74.374	39.761	-0.20052	-74.636	39.673	-0.20902	-76.849	39.334	-0.1757	-76.809	39.526	-0.20141	-76.758	38.729	-0.2048			-81.251	32.357	-0.10989	-80.585	32.276	-0.38972	-81.918	31.486	-0.22626	-81.8	31.329	-0.11507	-81.757	31.184	-0.12341	-80.631	32.369	-0.31462	-81.608	32.341	-0.071931	-81.925	31.289	-0.076351
-76.778	39.329	-0.17856	-75.151	38.208	-0.36351	-76.914	39.359	-0.18655	-74.374	39.711	-0.20264	-74.636	39.671	-0.19934	-76.849	39.028	-0.17681	-76.809	39.525	-0.19736	-76.758	38.728	-0.21095			-81.25	32.124	-0.21052	-80.515	32.592	-0.15324	-81.918	31.484	-0.17291	-81.8	31.251	-0.1083	-81.757	31.162	-0.11604	-80.631	32.367	-0.31357	-81.608	32.339	-0.14576	-81.925	31.287	-0.078378
-76.778	39.328	-0.17473	-75.151	38.206	-0.37751	-76.914	39.358	-0.1868	-74.374	39.7	-0.2132	-74.636	39.67	-0.18571	-76.849	39.018	-0.17755	-76.809	39.518	-0.19082	-76.758	37.293	-0.21477			-81.25	32.121	-0.19829	-80.481	32.314	-0.41559	-81.918	31.481	-0.26683	-81.8	31.247	-0.079754	-81.757	31.156	-0.033242	-80.631	32.366	-0.31293	-81.608	32.337	-0.17168	-81.925	31.286	-0.08006
-76.778	39.326	-0.17519	-75.149	38.214	-0.48372	-76.914	39.348	-0.18848	-74.374	39.683	-0.23307	-74.636	39.668	-0.22001	-76.848	39.538	-0.22592	-76.809	39.353	-0.17607	-76.758	37.234	-0.21389			-81.25	32.107	-0.21513	-80.476	32.316	-0.37832	-81.918	31.479	-0.23067	-81.8	31.177	-0.057114	-81.757	31.074	-0.028111	-80.631	32.364	-0.3112	-81.608	32.319	-0.016702	-81.925	31.284	-0.08116
-76.778	39.324	-0.17472	-75.149	38.213	-0.4812	-76.914	39.346	-0.18903	-74.374	39.681	-0.22553	-74.636	39.666	-0.19099	-76.848	39.536	-0.22548	-76.809	39.351	-0.17603	-76.756	39.073	-0.1783			-81.248	32.119	-0.20177	-80.475	32.316	-0.43135	-81.918	31.461	-0.07222	-81.8	31.162	-0.071401	-81.757	31.071	-0.032108	-80.631	32.344	-0.37262	-81.608	32.292	-0.24139	-81.925	31.282	-0.081566
-76.778	39.274	-0.17227	-75.149	38.211	-0.14071	-76.914	39.344	-0.18983	-74.372	39.776	-0.18497	-74.636	39.665	-0.18362	-76.848	39.535	-0.22509	-76.809	39.349	-0.17182	-76.756	39.071	-0.1784			-81.248	32.111	-0.23177	-80.473	32.316	-0.40195	-81.918	31.446	-0.053827	-81.8	31.147	-0.056761	-81.757	31.069	-0.062547	-80.63	33.001	-0.16288	-81.608	32.291	-0.25072	-81.923	31.567	-0.12523
-76.778	39.161	-0.17502	-75.148	38.218	-0.4314	-76.914	39.294	-0.18174	-74.372	39.711	-0.20364	-74.636	39.663	-0.18994	-76.848	39.533	-0.22474	-76.809	38.868	-0.19015	-76.756	39.069	-0.17849			-81.246	32.101	-0.1843	-80.471	32.317	-0.39407	-81.918	31.444	-0.079943	-81.798	31.251	-0.14141	-81.755	31.531	-0.15852	-80.63	32.336	-0.36047	-81.608	32.289	-0.2376	-81.923	31.566	-0.12659
-76.778	39.148	-0.17478	-75.148	38.216	-0.72225	-76.914	39.259	-0.18919	-74.372	39.683	-0.24799	-74.636	39.661	-0.18342	-76.848	39.518	-0.21002	-76.809	37.398	-0.22369	-76.756	39.039	-0.17895			-81.245	32.957	-0.062822	-80.471	32.316	-0.39426	-81.918	31.434	-0.059909	-81.798	31.249	-0.12276	-81.755	31.437	-0.11147	-80.628	33.001	-0.16492	-81.608	32.284	-0.10111	-81.923	31.564	-0.12806
-76.778	38.994	-0.1736	-75.146	38.223	-0.50693	-76.914	39.229	-0.19078	-74.372	39.681	-0.21294	-74.636	39.448	-0.24511	-76.848	39.503	-0.19068	-76.809	37.396	-0.22599	-76.756	39.038	-0.17892			-81.245	32.119	-0.1834	-80.47	32.317	-0.38576	-81.918	31.432	-0.010482	-81.798	31.241	-0.047286	-81.755	31.436	-0.039766	-80.628	32.999	-0.16476	-81.608	32.282	-0.081178	-81.923	31.562	-0.12973
-76.778	38.959	-0.17625	-75.146	38.219	-0.54176	-76.914	39.228	-0.19083	-74.371	39.708	-0.20351	-74.634	39.686	-0.20293	-76.848	39.501	-0.18342	-76.809	37.386	-0.22388	-76.756	39.036	-0.17888			-81.245	32.101	-0.22269	-80.47	32.316	-0.38318	-81.918	31.426	-0.015432	-81.798	31.167	-0.078527	-81.755	31.434	-0.055859	-80.628	32.357	-0.29932	-81.607	32.494	-0.25512	-81.923	31.539	-0.29724
-76.778	38.814	-0.22082	-75.144	38.224	-0.5381	-76.914	39.224	-0.19093	-74.371	39.681	-0.21944	-74.634	39.68	-0.19125	-76.848	39.476	-0.19303	-76.809	37.384	-0.22271	-76.756	39.034	-0.17879			-81.245	32.026	-0.24243	-80.468	32.317	-0.35572	-81.918	31.397	-0.12096	-81.798	31.154	-0.09328	-81.755	31.432	-0.041603	-80.628	32.326	-0.21895	-81.607	32.492	-0.29247	-81.923	31.532	-0.1427
-76.778	38.661	-0.20002	-75.144	38.223	-0.5366	-76.914	39.223	-0.19098	-74.371	39.68	-0.2404	-74.634	39.678	-0.18816	-76.848	39.471	-0.19455	-76.808	39.533	-0.21619	-76.756	39.033	-0.1786			-81.241	32.954	-0.053464	-80.466	32.317	-0.35517	-81.918	31.389	-0.081931	-81.798	31.152	-0.075675	-81.755	31.427	-0.012367	-80.626	33.001	-0.16699	-81.607	32.476	-0.18951	-81.923	31.514	-0.14696
-76.778	37.384	-0.2204	-75.144	38.219	-0.50321	-76.914	39.221	-0.19103	-74.369	39.68	-0.23757	-74.634	39.676	-0.19595	-76.848	39.463	-0.19106	-76.808	39.349	-0.17643	-76.756	39.029	-0.17834			-81.24	32.292	-0.10231	-80.465	32.317	-0.37634	-81.918	31.387	-0.16962	-81.798	31.151	-0.083331	-81.755	31.231	-0.09498	-80.626	32.999	-0.16698	-81.607	32.467	-0.14958	-81.923	31.509	-0.1516
-76.778	37.383	-0.22005	-75.143	38.228	-0.49967	-76.914	39.219	-0.19109	-74.367	39.68	-0.22232	-74.634	39.675	-0.22181	-76.848	39.43	-0.18433	-76.808	38.834	-0.1918	-76.756	38.916	-0.18307			-81.24	32.289	-0.081204	-80.463	32.319	-0.35196	-81.918	31.386	-0.15215	-81.798	31.049	-0.0025937	-81.755	31.206	-0.13084	-80.626	32.349	-0.4008	-81.607	32.462	-0.25089	-81.923	31.504	-0.11859
-76.778	37.379	-0.22182	-75.141	38.229	-0.26514	-76.914	39.218	-0.19115	-74.366	39.73	-0.18467	-74.634	39.673	-0.1987	-76.848	39.334	-0.17803	-76.808	37.458	-0.21794	-76.756	38.783	-0.20316			-81.24	32.021	-0.22518	-80.453	32.341	-0.37549	-81.918	31.347	-0.074663	-81.797	31.251	-0.14982	-81.755	31.162	-0.083374	-80.625	32.352	-0.40149	-81.607	32.461	-0.22249	-81.923	31.502	-0.068958
-76.778	37.348	-0.21829	-75.138	38.238	-0.49394	-76.914	39.216	-0.19121	-74.366	39.681	-0.22769	-74.634	39.671	-0.20048	-76.848	39.326	-0.17888	-76.808	37.396	-0.22512	-76.756	37.293	-0.21514			-81.238	32.131	-0.18729	-80.426	32.401	-0.44311	-81.918	31.346	-0.1456	-81.797	31.047	-0.0028817	-81.755	31.156	-0.055022	-80.625	32.351	-0.42494	-81.607	32.447	-0.41375	-81.923	31.501	-0.0034078
-76.778	37.294	-0.21504	-75.138	38.236	-0.42062	-76.914	39.214	-0.19128	-74.339	39.721	-0.21303	-74.634	39.67	-0.20177	-76.846	39.428	-0.18267	-76.808	37.384	-0.22349	-76.756	37.233	-0.21528			-81.236	32.251	-0.11546	-80.423	32.401	-0.36217	-81.918	31.271	-0.088656	-81.795	31.571	-0.24217	-81.755	31.154	-0.028574	-80.623	32.352	-0.45653	-81.607	32.446	-0.39437	-81.923	31.464	-0.12483
-76.776	39.458	-0.18657	-75.136	38.241	-0.65508	-76.914	39.211	-0.19141	-74.334	39.756	-0.19434	-74.634	39.668	-0.2122	-76.846	39.426	-0.18901	-76.808	37.283	-0.21589	-76.756	37.224	-0.21559			-81.236	32.244	-0.065736	-80.418	33.022	-0.10639	-81.917	31.514	-0.18505	-81.795	31.202	-0.10601	-81.755	31.074	-0.033336	-80.623	32.351	-0.47113	-81.607	32.444	-0.35293	-81.923	31.407	-0.026058
-76.776	39.338	-0.17789	-75.136	38.239	-0.41403	-76.914	39.204	-0.19172	-74.334	39.753	-0.20389	-74.634	39.666	-0.18721	-76.846	39.368	-0.18306	-76.806	39.533	-0.21579	-76.754	39.069	-0.17859			-81.235	32.247	-0.068326	-80.388	32.484	-0.21586	-81.917	31.506	-0.066348	-81.795	31.101	-0.00022396	-81.755	31.071	-0.031553	-80.623	32.331	-0.35356	-81.607	32.441	-0.26371	-81.923	31.386	-0.10311
-76.776	39.336	-0.17821	-75.134	38.244	-0.4646	-76.914	39.203	-0.19181	-74.334	39.713	-0.19242	-74.634	39.665	-0.18713	-76.846	39.333	-0.17281	-76.806	39.349	-0.17722	-76.754	39.058	-0.17903			-81.235	32.067	-0.22599	-80.351	32.619	-0.22587	-81.917	31.504	-0.1555	-81.793	31.419	-0.0086198	-81.755	31.069	-0.053809	-80.623	32.329	-0.33807	-81.607	32.439	-0.29724	-81.923	31.377	-0.09528
-76.776	39.329	-0.17783	-75.134	38.243	-0.44893	-76.914	39.201	-0.19189	-74.332	39.713	-0.20355	-74.633	39.69	-0.19154	-76.846	39.331	-0.17821	-76.806	38.869	-0.18208	-76.754	39.039	-0.17921			-81.233	32.317	-0.019795	-80.35	32.622	-0.29165	-81.917	31.491	-0.12683	-81.793	31.417	-0.082	-81.753	31.531	-0.23786	-80.621	32.804	-0.1646	-81.607	32.422	-0.34318	-81.923	31.366	-0.1187
-76.776	39.326	-0.17521	-75.133	38.248	-0.47995	-76.913	39.528	-0.23722	-74.332	39.711	-0.2032	-74.633	39.686	-0.20357	-76.844	39.543	-0.22659	-76.806	38.868	-0.18248	-76.754	39.038	-0.17919			-81.233	32.249	-0.13752	-80.348	32.622	-0.30162	-81.917	31.436	-0.024881	-81.793	31.246	-0.14398	-81.753	31.439	-0.16621	-80.621	32.357	-0.33672	-81.607	32.421	-0.2396	-81.923	31.362	-0.11075
-76.776	39.324	-0.17328	-75.131	38.253	-0.50804	-76.913	39.453	-0.20315	-74.331	39.728	-0.21427	-74.633	39.68	-0.17804	-76.844	39.538	-0.22519	-76.806	38.836	-0.19234	-76.754	39.036	-0.17913			-81.233	32.127	-0.17868	-80.323	32.611	-0.22119	-81.917	31.431	-0.0069704	-81.793	31.102	-0.018271	-81.753	31.437	-0.099435	-80.621	32.356	-0.40573	-81.607	32.317	-0.073141	-81.923	31.361	-0.11618
-76.776	38.959	-0.17607	-75.131	38.251	-0.49685	-76.913	39.426	-0.18891	-74.331	39.711	-0.20054	-74.633	39.678	-0.19015	-76.844	39.531	-0.22373	-76.806	37.458	-0.21772	-76.754	39.034	-0.17896			-81.233	32.067	-0.21171	-80.238	33.352	-0.0043412	-81.917	31.389	-0.079689	-81.792	31.419	-0.048541	-81.753	31.436	-0.12361	-80.621	32.354	-0.42195	-81.607	32.316	-0.17313	-81.923	31.351	-0.11321
-76.776	38.661	-0.2005	-75.129	38.254	-0.51645	-76.913	39.4	-0.18628	-74.329	39.711	-0.17972	-74.633	39.676	-0.21409	-76.844	39.49	-0.18456	-76.806	37.456	-0.21823	-76.754	38.916	-0.1843			-81.233	31.979	-0.20934	-80.238	32.846	-0.17497	-81.917	31.387	-0.13902	-81.792	31.417	-0.023535	-81.753	31.434	-0.093565	-80.621	32.352	-0.47587	-81.607	32.314	-0.1115	-81.923	31.336	-0.10238
-76.776	37.369	-0.21838	-75.129	38.253	-0.49424	-76.913	39.385	-0.18065	-74.329	39.71	-0.20449	-74.633	39.675	-0.20705	-76.844	39.461	-0.19444	-76.806	37.454	-0.21884	-76.754	38.783	-0.20688			-81.231	32.249	-0.11361	-80.238	32.844	-0.12904	-81.915	31.494	-0.11754	-81.792	31.101	-0.013464	-81.753	31.432	-0.03552	-80.621	32.336	-0.36295	-81.607	32.311	-0.14935	-81.923	31.332	-0.11023
-76.776	37.368	-0.21675	-75.128	38.269	-0.40881	-76.913	39.375	-0.18319	-74.327	39.866	-0.18606	-74.633	39.673	-0.20038	-76.844	39.391	-0.18417	-76.806	37.453	-0.21957	-76.754	38.733	-0.20867			-81.231	31.979	-0.20802	-80.236	33.354	-0.0096436	-81.915	31.446	-0.068897	-81.79	31.541	-0.25223	-81.753	31.156	-0.073002	-80.621	32.331	-0.37255	-81.607	32.292	-0.21201	-81.923	31.321	-0.12421
-76.774	39.336	-0.17709	-75.128	38.268	-0.39522	-76.913	39.373	-0.17374	-74.327	39.723	-0.21052	-74.633	39.671	-0.20455	-76.844	39.383	-0.18235	-76.806	37.451	-0.22041	-76.753	39.058	-0.1792			-81.228	32.302	-0.06076	-80.236	33.352	-0.017237	-81.915	31.444	-0.0097738	-81.79	31.419	-0.027891	-81.753	31.154	-0.067783	-80.62	32.956	-0.17943	-81.607	32.291	-0.21531	-81.923	31.319	-0.081161
-76.774	39.334	-0.17737	-75.128	38.266	-0.38486	-76.913	39.371	-0.17421	-74.327	39.696	-0.22016	-74.633	39.67	-0.1862	-76.844	39.376	-0.18041	-76.806	37.449	-0.22137	-76.753	39.036	-0.17932			-81.226	32.294	-0.056781	-80.235	33.354	-0.024021	-81.915	31.434	-0.073004	-81.79	31.417	-0.033994	-81.753	31.029	-0.0040723	-80.62	32.771	-0.1457	-81.607	32.289	-0.26288	-81.923	31.316	-0.093809
-76.774	39.333	-0.176	-75.128	38.259	-0.51563	-76.913	39.368	-0.18437	-74.327	39.695	-0.23423	-74.633	39.668	-0.19502	-76.844	39.358	-0.17275	-76.804	39.535	-0.21607	-76.753	39.034	-0.17905			-81.226	32.251	-0.093529	-80.235	33.352	-0.015673	-81.915	31.432	-0.065843	-81.79	31.346	-0.079396	-81.752	31.529	-0.16437	-80.62	32.357	-0.41829	-81.607	32.284	-0.083022	-81.923	31.314	-0.12054
-76.774	39.331	-0.17592	-75.128	38.258	-0.53853	-76.913	39.364	-0.18498	-74.326	39.723	-0.20018	-74.633	39.666	-0.20203	-76.844	39.356	-0.17441	-76.804	39.533	-0.21535	-76.753	39.033	-0.179			-81.226	32.249	-0.086519	-80.225	32.549	-0.44725	-81.915	31.431	-0.066771	-81.79	31.271	-0.1122	-81.752	31.444	-0.081651	-80.62	32.356	-0.36415	-81.607	32.282	-0.087628	-81.923	31.312	-0.10819
-76.774	39.329	-0.17803	-75.126	38.269	-0.44103	-76.913	39.363	-0.18542	-74.326	39.721	-0.19689	-74.633	39.658	-0.20028	-76.844	39.333	-0.17571	-76.804	39.531	-0.21221	-76.753	38.783	-0.21005			-81.226	32.127	-0.16173	-80.211	32.554	-0.53334	-81.915	31.409	-0.0059846	-81.79	31.202	-0.095721	-81.752	31.442	-0.080162	-80.62	32.354	-0.40602	-81.605	32.567	-0.10781	-81.923	31.311	-0.069628
-76.774	39.328	-0.17506	-75.126	38.268	-0.40596	-76.913	39.361	-0.18582	-74.326	39.696	-0.22861	-74.631	39.68	-0.18566	-76.844	39.068	-0.17664	-76.804	39.523	-0.19182	-76.753	37.443	-0.22663			-81.226	32.101	-0.18253	-80.208	32.556	-0.52498	-81.915	31.401	-0.034057	-81.788	31.541	-0.2073	-81.752	31.441	-0.071925	-80.62	32.332	-0.31504	-81.605	32.552	-0.17291	-81.923	31.309	-0.055127
-76.774	39.324	-0.17544	-75.126	38.259	-0.51321	-76.913	39.359	-0.18618	-74.326	39.695	-0.22959	-74.631	39.678	-0.18119	-76.844	39.066	-0.17665	-76.804	39.521	-0.19138	-76.753	37.414	-0.22605			-81.226	32.066	-0.25644	-80.2	32.559	-0.6237	-81.915	31.387	-0.10425	-81.788	31.419	-0.070614	-81.752	31.432	-0.042039	-80.62	32.329	-0.3157	-81.605	32.551	-0.17709	-81.923	31.307	-0.027491
-76.774	39.208	-0.17726	-75.124	39.288	-0.28182	-76.913	39.358	-0.18651	-74.326	39.693	-0.23107	-74.631	39.676	-0.19868	-76.843	39.538	-0.22482	-76.804	38.868	-0.19712	-76.753	37.221	-0.21517			-81.225	32.252	-0.10971	-80.196	32.566	-0.35464	-81.915	31.386	-0.11315	-81.788	31.417	-0.028878	-81.752	31.431	-0.080571	-80.618	32.357	-0.42747	-81.605	32.549	-0.17832	-81.923	31.306	-0.060003
-76.774	37.306	-0.21502	-75.124	38.273	-0.45768	-76.913	39.356	-0.18682	-74.326	39.691	-0.23191	-74.631	39.675	-0.19483	-76.843	39.503	-0.18447	-76.804	37.448	-0.22258	-76.751	39.064	-0.17907			-81.225	32.251	-0.12685	-80.196	32.564	-0.32863	-81.915	31.357	-0.11543	-81.788	31.202	-0.10743	-81.752	31.414	-0.0085023	-80.618	32.356	-0.38885	-81.605	32.547	-0.1795	-81.923	31.304	-0.063855
-76.773	39.351	-0.17819	-75.124	38.271	-0.50108	-76.913	39.354	-0.18713	-74.326	39.68	-0.20522	-74.631	39.673	-0.18785	-76.843	39.475	-0.19446	-76.804	37.356	-0.21746	-76.751	39.063	-0.17917			-81.225	31.991	-0.21053	-80.196	32.562	-0.44262	-81.913	31.534	-0.22161	-81.787	31.419	-0.048355	-81.752	31.356	-0.105	-80.618	32.354	-0.4076	-81.605	32.497	-0.20839	-81.923	31.301	-0.016416
-76.773	39.336	-0.17907	-75.124	38.269	-0.53883	-76.913	39.353	-0.18745	-74.324	39.693	-0.23451	-74.631	39.671	-0.18747	-76.843	39.465	-0.19404	-76.803	39.349	-0.17852	-76.751	39.061	-0.17926			-81.223	32.131	-0.17428	-80.196	32.561	-0.51391	-81.913	31.532	-0.18401	-81.787	31.347	-0.040097	-81.752	31.287	-0.11909	-80.618	32.334	-0.34967	-81.605	32.472	-0.26325	-81.923	31.299	-0.018842
-76.773	39.334	-0.17719	-75.123	39.289	-0.27106	-76.913	39.349	-0.18819	-74.322	39.693	-0.21386	-74.631	39.67	-0.18973	-76.843	39.383	-0.17756	-76.803	37.458	-0.21742	-76.751	39.058	-0.17938			-81.223	32.101	-0.19139	-80.195	32.562	-0.39813	-81.913	31.511	-0.038537	-81.787	31.321	-0.079139	-81.752	31.286	-0.082995	-80.618	32.332	-0.3286	-81.605	32.466	-0.24833	-81.923	31.297	-0.052313
-76.773	39.331	-0.17477	-75.123	39.288	-0.27552	-76.913	39.348	-0.18866	-74.319	39.703	-0.21001	-74.631	39.668	-0.18697	-76.843	39.378	-0.18928	-76.803	37.394	-0.2241	-76.751	39.034	-0.17963			-81.221	32.131	-0.17203	-80.195	32.561	-0.55084	-81.913	31.509	-0.15898	-81.787	31.281	-0.11625	-81.752	31.209	-0.10632	-80.618	32.331	-0.33333	-81.605	32.464	-0.25178	-81.923	31.296	-0.059688
-76.773	39.329	-0.17812	-75.123	38.278	-0.39316	-76.913	39.318	-0.20433	-74.314	39.688	-0.2286	-74.631	39.666	-0.19754	-76.843	39.376	-0.18232	-76.803	37.393	-0.22554	-76.751	39.033	-0.18025			-81.22	32.309	-0.030971	-80.193	32.546	-0.40739	-81.913	31.489	-0.18093	-81.785	31.419	-0.012784	-81.752	31.204	-0.10129	-80.616	32.894	-0.18251	-81.605	32.462	-0.26545	-81.923	31.294	-0.064122
-76.773	39.324	-0.17483	-75.123	38.274	-0.41416	-76.913	39.293	-0.18241	-74.314	39.686	-0.21275	-74.631	39.661	-0.19797	-76.843	39.373	-0.18437	-76.803	37.391	-0.22198	-76.751	39.031	-0.18145			-81.218	32.282	-0.043926	-80.191	32.544	-0.40591	-81.913	31.446	-0.037767	-81.785	31.417	-0.05687	-81.752	31.164	-0.09694	-80.616	32.761	-0.1502	-81.605	32.461	-0.28306	-81.923	31.292	-0.067265
-76.773	39.208	-0.17767	-75.123	38.273	-0.43985	-76.913	39.264	-0.18653	-74.314	39.683	-0.2405	-74.631	39.66	-0.20392	-76.843	39.333	-0.17186	-76.801	37.394	-0.22308	-76.751	38.783	-0.21183			-81.218	32.127	-0.1444	-80.19	32.547	-0.40836	-81.913	31.444	-0.024114	-81.785	31.321	-0.048945	-81.752	31.154	-0.059414	-80.616	32.457	-0.35306	-81.605	32.447	-0.38485	-81.923	31.291	-0.069929
-76.773	38.969	-0.17683	-75.123	38.271	-0.47811	-76.913	39.263	-0.18685	-74.312	39.69	-0.23167	-74.629	39.685	-0.1982	-76.843	39.331	-0.17941	-76.801	37.393	-0.2242	-76.751	38.563	-0.20216			-81.216	32.306	-0.056371	-80.188	32.547	-0.40802	-81.913	31.436	-0.04118	-81.785	31.319	-0.044605	-81.75	31.442	-0.12169	-80.616	32.444	-0.32243	-81.605	32.441	-0.31007	-81.923	31.289	-0.072661
-76.773	38.953	-0.17975	-75.123	38.269	-0.27642	-76.913	39.261	-0.18714	-74.312	39.686	-0.22671	-74.629	39.683	-0.19887	-76.843	39.329	-0.17958	-76.801	37.391	-0.22206	-76.751	37.414	-0.22595			-81.216	32.282	-0.047775	-80.188	32.546	-0.40668	-81.913	31.431	-0.00057329	-81.783	31.419	-0.0017105	-81.75	31.441	-0.13425	-80.616	32.334	-0.34637	-81.605	32.439	-0.33661	-81.923	31.287	-0.075837
-76.773	38.799	-0.20587	-75.121	39.289	-0.26755	-76.913	39.259	-0.18743	-74.312	39.685	-0.22854	-74.629	39.68	-0.18223	-76.843	39.328	-0.17869	-76.799	39.528	-0.19743	-76.749	39.064	-0.17918			-81.216	32.127	-0.1494	-80.188	32.544	-0.40542	-81.913	31.426	-0.040702	-81.783	31.351	-0.061134	-81.75	31.287	-0.094737	-80.616	32.332	-0.33103	-81.605	32.437	-0.31138	-81.923	31.286	-0.07964
-76.773	37.284	-0.21437	-75.121	38.278	-0.36466	-76.913	39.229	-0.19001	-74.311	39.741	-0.19618	-74.629	39.678	-0.17539	-76.843	37.324	-0.22126	-76.799	39.49	-0.18297	-76.749	39.061	-0.1794			-81.216	32.062	-0.25148	-80.186	32.544	-0.40499	-81.913	31.409	-0.073706	-81.783	31.321	-0.052531	-81.75	31.286	-0.11196	-80.616	32.331	-0.32352	-81.605	32.422	-0.24381	-81.923	31.284	-0.083282
-76.771	39.416	-0.18376	-75.121	38.274	-0.37724	-76.913	39.228	-0.19007	-74.307	39.723	-0.21311	-74.629	39.673	-0.19038	-76.841	39.473	-0.18913	-76.799	37.394	-0.22397	-76.749	39.039	-0.18021			-81.215	32.131	-0.15667	-80.185	32.544	-0.40451	-81.913	31.397	-0.1102	-81.783	31.319	-0.044652	-81.75	31.209	-0.11435	-80.616	32.329	-0.31224	-81.605	32.416	-0.39661	-81.923	31.282	-0.094692
-76.771	39.334	-0.17527	-75.121	38.273	-0.46083	-76.913	39.218	-0.1904	-74.307	39.721	-0.21298	-74.629	39.671	-0.18631	-76.841	39.471	-0.19263	-76.799	37.393	-0.22116	-76.749	39.038	-0.17916			-81.213	32.307	-0.025788	-80.183	32.566	-0.44893	-81.913	31.357	-0.059375	-81.783	31.196	-0.12007	-81.75	31.207	-0.11119	-80.613	32.742	-0.13305	-81.605	32.339	-0.13957	-81.922	31.569	-0.12502
-76.771	39.333	-0.17477	-75.121	38.271	-0.43175	-76.913	39.216	-0.19045	-74.307	39.72	-0.22049	-74.629	39.67	-0.18481	-76.841	39.438	-0.18173	-76.798	39.49	-0.18424	-76.749	39.036	-0.17933			-81.211	32.306	-0.065159	-80.17	32.546	-0.40093	-81.913	31.334	-0.14481	-81.783	31.194	-0.12701	-81.75	31.164	-0.090355	-80.611	32.366	-0.42523	-81.605	32.337	-0.13867	-81.922	31.567	-0.1263
-76.771	38.971	-0.17532	-75.119	38.773	-0.28248	-76.913	39.214	-0.19051	-74.306	39.761	-0.19116	-74.629	39.668	-0.1895	-76.841	39.408	-0.18845	-76.798	39.483	-0.19177	-76.749	39.034	-0.17945			-81.21	32.087	-0.21072	-80.165	32.562	-0.39691	-81.913	31.279	-0.066436	-81.782	31.321	-0.083282	-81.75	31.156	-0.063464	-80.611	32.331	-0.33562	-81.605	32.332	-0.24756	-81.922	31.566	-0.12767
-76.771	38.828	-0.18748	-75.119	38.284	-0.39924	-76.913	39.211	-0.19061	-74.306	39.76	-0.19269	-74.629	39.666	-0.20885	-76.841	39.378	-0.18793	-76.798	38.834	-0.17517	-76.749	39.033	-0.18212			-81.208	32.067	-0.22429	-80.165	32.561	-0.37516	-81.913	31.262	-0.079373	-81.78	31.464	-0.15859	-81.75	31.154	-0.056862	-80.611	32.329	-0.33182	-81.605	32.331	-0.15828	-81.922	31.564	-0.12914
-76.771	38.656	-0.20182	-75.119	38.281	-0.45155	-76.913	39.204	-0.19084	-74.306	39.721	-0.21326	-74.629	39.665	-0.21155	-76.841	39.361	-0.18307	-76.798	37.466	-0.21439	-76.749	39.031	-0.18174			-81.205	32.287	-0.012812	-80.163	32.562	-0.41379	-81.912	31.521	-0.1287	-81.78	31.351	-0.048121	-81.748	31.451	-0.16109	-80.611	32.327	-0.33272	-81.605	32.324	-0.039165	-81.922	31.562	-0.13083
-76.769	39.363	-0.17981	-75.119	38.279	-0.48138	-76.913	39.203	-0.19091	-74.306	39.715	-0.22973	-74.628	39.685	-0.1847	-76.841	39.341	-0.18104	-76.798	37.464	-0.21484	-76.749	38.864	-0.19315			-81.203	32.289	-0.073722	-80.161	32.564	-0.48015	-81.912	31.514	-0.23901	-81.778	31.464	-0.099342	-81.748	31.449	-0.19102	-80.61	32.387	-0.41153	-81.605	32.322	-0.085861	-81.922	31.556	-0.14123
-76.769	39.333	-0.174	-75.119	38.278	-0.35033	-76.913	39.181	-0.19208	-74.306	39.713	-0.21481	-74.628	39.683	-0.18826	-76.841	39.339	-0.17963	-76.798	37.463	-0.21535	-76.749	38.863	-0.20792			-81.203	32.134	-0.16864	-80.161	32.562	-0.46127	-81.912	31.506	-0.061948	-81.778	31.371	-0.10778	-81.748	31.447	-0.20944	-80.61	32.332	-0.34643	-81.605	32.302	-0.22739	-81.922	31.554	-0.1455
-76.769	39.204	-0.17619	-75.119	38.276	-0.30062	-76.911	39.53	-0.23717				-74.628	39.68	-0.19673	-76.841	39.336	-0.17363	-76.798	37.393	-0.22397	-76.749	38.861	-0.2083			-81.201	32.289	-0.086039	-80.16	32.566	-0.38477	-81.912	31.497	-0.001093	-81.778	31.369	-0.028105	-81.748	31.439	-0.11131	-80.61	32.331	-0.33892	-81.605	32.296	-0.16564	-81.922	31.547	-0.17259
-76.769	39.201	-0.17562	-75.118	39.309	-0.29798	-76.911	39.526	-0.23671				-74.628	39.673	-0.19931	-76.841	39.334	-0.17478	-76.798	37.329	-0.21808	-76.749	38.836	-0.1998			-81.201	32.137	-0.19125	-80.158	32.567	-0.33841	-81.912	31.494	-0.14125	-81.778	31.366	-0.1042	-81.748	31.426	-0.044436	-80.61	32.327	-0.33338	-81.605	32.287	-0.11051	-81.922	31.539	-0.22586
-76.769	38.828	-0.19196	-75.118	39.308	-0.3098	-76.911	39.501	-0.22988				-74.628	39.668	-0.18041	-76.839	39.541	-0.22505	-76.798	37.286	-0.21516	-76.749	38.784	-0.21358			-81.191	32.101	-0.20481	-80.158	32.566	-0.38841	-81.912	31.492	-0.060569	-81.778	31.364	-0.11162	-81.748	31.287	-0.043025	-80.61	32.326	-0.337	-81.605	32.277	-0.29898	-81.922	31.537	-0.16389
-76.769	38.641	-0.20184	-75.118	38.291	-0.39483	-76.911	39.488	-0.21999				-74.626	39.675	-0.20982	-76.839	39.523	-0.21776	-76.796	38.879	-0.19215	-76.749	38.783	-0.21247			-81.188	32.127	-0.16861	-80.155	32.569	-0.44627	-81.912	31.491	-0.072412	-81.778	31.362	-0.077831	-81.748	31.284	-0.096988	-80.608	32.332	-0.35196	-81.605	32.276	-0.42371	-81.922	31.536	-0.12995
-76.769	37.354	-0.21813	-75.118	38.289	-0.33892	-76.911	39.486	-0.22383				-74.626	39.673	-0.18624	-76.839	39.471	-0.19482	-76.796	37.466	-0.21417	-76.749	38.733	-0.19136			-81.181	32.042	-0.21767	-80.153	32.569	-0.39672	-81.912	31.487	-0.26024	-81.778	31.351	-0.023301	-81.748	31.204	-0.098807	-80.608	32.331	-0.34124	-81.605	32.232	-0.13983	-81.922	31.534	-0.19884
-76.769	37.308	-0.21503	-75.118	38.284	-0.48665	-76.911	39.455	-0.20994				-74.626	39.671	-0.19518	-76.839	39.463	-0.18914	-76.796	37.464	-0.21467	-76.749	38.563	-0.20202			-81.178	32.001	-0.21445	-80.15	32.574	-0.44827	-81.912	31.474	-0.11608	-81.778	31.189	-0.093912	-81.748	31.156	-0.078969	-80.608	32.327	-0.33122	-81.605	32.146	-0.10099	-81.922	31.532	-0.24678
-76.769	37.258	-0.21465	-75.118	38.283	-0.36641	-76.911	39.453	-0.21098				-74.624	39.675	-0.17264	-76.839	39.46	-0.19313	-76.796	37.446	-0.22442	-76.749	37.221	-0.21348			-81.178	31.999	-0.21296	-80.145	32.577	-0.44914	-81.912	31.457	-0.064604	-81.778	31.161	-0.094732	-81.748	31.011	-0.0052742	-80.606	32.347	-0.448	-81.605	32.144	-0.10076	-81.922	31.531	-0.17579
-76.768	39.431	-0.18267	-75.118	38.281	-0.35982	-76.911	39.428	-0.18082				-74.624	39.673	-0.17905	-76.839	39.376	-0.18218	-76.796	37.393	-0.2251	-76.748	39.068	-0.17908			-81.176	31.999	-0.21225	-80.143	32.579	-0.41957	-81.912	31.391	-0.073121	-81.777	31.504	-0.11337	-81.747	31.454	-0.22854	-80.606	32.334	-0.37593	-81.603	32.557	-0.15574	-81.922	31.529	-0.13613
-76.768	39.428	-0.18234	-75.116	38.291	-0.42168	-76.911	39.426	-0.19343				-74.624	39.528	-0.27342	-76.839	39.361	-0.17913	-76.796	37.286	-0.21518	-76.748	39.061	-0.17953			-81.173	32.092	-0.17691	-80.138	32.582	-0.46234	-81.912	31.386	-0.069765	-81.777	31.379	-0.13274	-81.747	31.452	-0.21045	-80.606	32.332	-0.35689	-81.603	32.556	-0.16327	-81.922	31.527	-0.12236
-76.768	39.358	-0.17765	-75.116	38.289	-0.30164	-76.911	39.405	-0.18959				-74.621	39.908	-0.17519	-76.839	39.336	-0.17485	-76.794	39.503	-0.19017	-76.748	39.036	-0.18192			-81.171	32.156	-0.18393	-80.136	32.584	-0.41315	-81.912	31.334	-0.1159	-81.777	31.201	-0.072198	-81.747	31.449	-0.20355	-80.606	32.329	-0.33329	-81.603	32.552	-0.17604	-81.922	31.504	-0.088605
-76.768	39.306	-0.17189	-75.116	38.288	-0.16652	-76.911	39.398	-0.18369				-74.621	39.678	-0.16846	-76.839	39.334	-0.17614	-76.794	39.491	-0.19259	-76.748	39.029	-0.18157			-81.171	32.009	-0.21749	-80.135	32.584	-0.32808	-81.912	31.271	-0.05615	-81.777	31.199	-0.059556	-81.747	31.439	-0.054704	-80.605	33.154	-0.00018197	-81.603	32.551	-0.17755	-81.922	31.502	-0.022587
-76.768	39.269	-0.17265	-75.116	38.284	-0.32858	-76.911	39.368	-0.18315				-74.621	39.676	-0.17337	-76.839	39.136	-0.17692	-76.794	39.49	-0.19051	-76.748	39.014	-0.17666			-81.17	32.009	-0.20248	-80.133	32.586	-0.34261	-81.912	31.242	-0.10142	-81.777	31.196	-0.10329	-81.747	31.432	-0.034392	-80.605	32.927	-0.18684	-81.603	32.549	-0.17878	-81.922	31.501	-0.06573
-76.768	39.266	-0.17218	-75.114	39.306	-0.32775	-76.911	39.364	-0.18436				-74.621	39.675	-0.18161	-76.836	39.531	-0.22192	-76.794	38.879	-0.19952	-76.748	38.864	-0.203			-81.168	32.039	-0.21192	-80.128	32.587	-0.40473	-81.91	31.524	-0.10396	-81.777	31.194	-0.11126	-81.747	31.287	-0.069062	-80.605	32.351	-0.47549	-81.603	32.547	-0.18	-81.922	31.497	-0.010526
-76.768	39.253	-0.17278	-75.114	39.304	-0.29189	-76.911	39.363	-0.18493				-74.621	39.673	-0.17275	-76.836	39.508	-0.1942	-76.794	37.468	-0.21349	-76.748	38.861	-0.20405			-81.168	32.012	-0.18506	-80.118	33.386	-0.013784	-81.91	31.522	-0.05015	-81.777	31.189	-0.10655	-81.747	31.281	-0.07822	-80.605	32.349	-0.472	-81.603	32.546	-0.18108	-81.922	31.474	-0.20031
-76.768	39.204	-0.17607	-75.114	39.303	-0.27635	-76.911	39.361	-0.18542				-74.594	39.485	-0.28159	-76.836	39.505	-0.1802	-76.794	37.466	-0.21399	-76.748	38.836	-0.19662			-81.168	32.009	-0.18525	-80.118	33.384	-0.0045418	-81.91	31.504	-0.06202	-81.777	31.042	-0.0089931	-81.747	31.279	-0.089859	-80.603	33.151	-0.0091785	-81.603	32.501	-0.19188	-81.922	31.471	-0.12923
-76.768	38.986	-0.17597	-75.114	39.301	-0.26466	-76.911	39.359	-0.18585				-74.586	39.485	-0.21722	-76.836	39.446	-0.18669	-76.794	37.464	-0.21455	-76.748	38.821	-0.21025			-81.165	31.971	-0.19668	-80.118	32.592	-0.3803	-81.91	31.497	-0.048621	-81.777	31.041	-0.019094	-81.747	31.266	-0.20805	-80.603	32.927	-0.18728	-81.603	32.476	-0.14173	-81.922	31.467	-0.17939
-76.768	38.976	-0.17611	-75.114	39.299	-0.26456	-76.911	39.358	-0.18625				-74.583	39.78	-0.16838	-76.836	39.441	-0.18568	-76.794	37.446	-0.22458	-76.748	38.784	-0.21194			-81.163	32.119	-0.16996	-80.113	32.824	-0.14023	-81.91	31.492	-0.059854	-81.775	31.476	-0.095354	-81.747	31.161	-0.069505	-80.603	32.352	-0.481	-81.603	32.471	-0.28556	-81.922	31.407	-0.0079815
-76.768	38.923	-0.18498	-75.114	39.298	-0.26574	-76.911	39.356	-0.18664				-74.583	39.778	-0.16787	-76.836	39.428	-0.18272	-76.794	37.329	-0.21722	-76.748	38.783	-0.21119			-81.163	32.116	-0.18614	-80.11	32.822	-0.14205	-81.91	31.491	-0.1033	-81.775	31.379	-0.12245	-81.747	31.156	-0.082387	-80.603	32.349	-0.49278	-81.603	32.464	-0.24928	-81.922	31.379	-0.089169
-76.768	38.663	-0.20274	-75.114	38.776	-0.57212	-76.911	39.353	-0.18743				-74.574	39.798	-0.2016	-76.836	39.39	-0.17926	-76.793	39.505	-0.19228	-76.748	38.733	-0.19039			-81.163	31.974	-0.17823	-80.11	32.821	-0.13674	-81.91	31.489	-0.17634	-81.775	31.361	-0.090086	-81.745	31.439	-0.089252	-80.601	32.367	-0.39465	-81.603	32.462	-0.28294	-81.922	31.377	-0.066727
-76.768	37.226	-0.21477	-75.114	38.774	-0.30666	-76.911	39.351	-0.18785				-74.574	39.796	-0.20141	-76.836	39.326	-0.17937	-76.793	39.503	-0.19105	-76.748	38.613	-0.20195			-81.161	32.119	-0.17778	-80.11	32.819	-0.19939	-81.91	31.459	-0.16291	-81.775	31.357	-0.092419	-81.745	31.296	-0.094589	-80.601	32.366	-0.3989	-81.603	32.461	-0.31823	-81.922	31.364	-0.1109
-76.766	39.455	-0.18402	-75.114	38.294	-0.38244	-76.911	39.349	-0.1883				-74.574	39.795	-0.18911	-76.836	37.471	-0.23446	-76.793	39.491	-0.19232	-76.748	38.608	-0.20218			-81.161	32.116	-0.17934	-80.108	32.954	-0.14439	-81.91	31.457	-0.035834	-81.775	31.201	-0.088011	-81.745	31.294	-0.075937	-80.601	32.364	-0.38638	-81.603	32.459	-0.36522	-81.922	31.362	-0.076329
-76.766	39.453	-0.18326	-75.114	38.293	-0.36024	-76.911	39.348	-0.1888				-74.574	39.788	-0.17209	-76.834	39.536	-0.22258	-76.793	39.49	-0.192	-76.748	38.561	-0.2019			-81.161	32.114	-0.18586	-80.108	32.826	-0.13947	-81.91	31.454	-0.16041	-81.775	31.197	-0.076808	-81.745	31.287	-0.096481	-80.601	32.352	-0.4518	-81.603	32.444	-0.27238	-81.922	31.337	-0.087076
-76.766	39.343	-0.17745	-75.114	38.291	-0.28189	-76.911	39.346	-0.18934				-74.574	39.786	-0.17577	-76.834	39.533	-0.22196	-76.793	39.488	-0.19197	-76.746	39.068	-0.17914			-81.161	32.029	-0.20906	-80.108	32.824	-0.13817	-81.91	31.452	-0.089419	-81.775	31.196	-0.10061	-81.745	31.281	-0.096922	-80.601	32.351	-0.47953	-81.603	32.441	-0.33973	-81.922	31.336	-0.15664
-76.766	39.268	-0.17258	-75.114	38.289	-0.28601	-76.911	39.339	-0.19399				-74.573	39.798	-0.20078	-76.834	39.531	-0.22155	-76.793	39.118	-0.17556	-76.746	39.063	-0.17949			-81.161	32.009	-0.20426	-80.108	32.822	-0.14481	-81.91	31.429	-0.043158	-81.775	31.194	-0.11791	-81.745	31.279	-0.10261	-80.601	32.342	-0.47642	-81.603	32.439	-0.34492	-81.922	31.332	-0.13618
-76.766	39.189	-0.17343	-75.114	38.288	-0.34118	-76.911	39.338	-0.18756				-74.573	39.786	-0.16247	-76.834	39.508	-0.19261	-76.793	38.879	-0.1945	-76.746	39.061	-0.17964			-81.161	31.974	-0.20148	-80.106	32.824	-0.13956	-81.91	31.427	-0.0085719	-81.775	31.192	-0.096193	-81.745	31.266	-0.21213	-80.6	32.859	-0.1776	-81.603	32.424	-0.31998	-81.922	31.317	-0.050599
-76.766	39.188	-0.17485	-75.113	39.313	-0.34463	-76.911	39.334	-0.18333				-74.553	39.661	-0.20436	-76.834	39.441	-0.18501	-76.793	38.824	-0.19515	-76.746	39.028	-0.18127			-81.16	32.116	-0.17801	-80.106	32.822	-0.15587	-81.91	31.409	-0.015191	-81.775	31.134	-0.032956	-81.745	31.169	-0.10174	-80.6	32.369	-0.40592	-81.603	32.422	-0.2494	-81.922	31.316	-0.10337
-76.766	38.996	-0.1749	-75.113	39.309	-0.31801	-76.911	39.318	-0.20524				-74.549	39.766	-0.16712	-76.834	39.391	-0.1792	-76.793	37.466	-0.21385	-76.746	39.026	-0.18204			-81.16	32.009	-0.18966	-80.101	32.954	-0.16722	-81.91	31.407	-0.021314	-81.775	31.042	-0.018547	-81.745	31.156	-0.099979	-80.6	32.362	-0.45677	-81.603	32.416	-0.30411	-81.922	31.314	-0.11808
-76.766	38.851	-0.1991	-75.113	39.308	-0.31057	-76.911	39.269	-0.18302				-74.514	39.511	-0.2836	-76.834	39.39	-0.18076	-76.793	37.451	-0.22193	-76.746	38.869	-0.19451			-81.16	31.944	-0.20566	-80.1	32.954	-0.15636	-81.91	31.389	-0.07911	-81.773	31.527	-0.091929	-81.743	31.531	-0.18392	-80.6	32.354	-0.48748	-81.603	32.341	-0.1082	-81.922	31.312	-0.10612
-76.766	37.343	-0.21798	-75.113	39.306	-0.30536	-76.911	39.268	-0.18346				-74.511	39.841	-0.19062	-76.834	39.359	-0.18006	-76.793	37.376	-0.22103	-76.746	38.858	-0.19583			-81.158	32.116	-0.1924	-80.098	32.956	-0.15172	-81.908	31.492	-0.094701	-81.773	31.526	-0.17737	-81.743	31.529	-0.22051	-80.6	32.352	-0.48052	-81.603	32.339	-0.13568	-81.922	31.311	-0.058201
-76.766	37.293	-0.21449	-75.113	39.304	-0.30758	-76.911	39.259	-0.18538				-74.509	39.843	-0.19061	-76.834	39.353	-0.17711	-76.793	37.363	-0.21844	-76.746	38.853	-0.20392			-81.158	32.114	-0.18859	-80.096	32.599	-0.37898	-81.908	31.491	-0.050465	-81.773	31.476	-0.18401	-81.743	31.434	-0.1221	-80.6	32.351	-0.48763	-81.603	32.337	-0.11739	-81.922	31.309	-0.072455
-76.764	39.46	-0.18778	-75.113	39.303	-0.28726	-76.911	39.231	-0.18902				-74.509	39.841	-0.19358	-76.833	39.546	-0.22508	-76.793	37.234	-0.2139	-76.746	38.784	-0.20721			-81.158	32.009	-0.18296	-80.083	32.602	-0.39087	-81.908	31.457	-0.039999	-81.773	31.474	-0.17234	-81.743	31.432	-0.072517	-80.6	32.344	-0.49217	-81.603	32.332	-0.15976	-81.922	31.307	-0.075441
-76.764	39.458	-0.18598	-75.113	39.301	-0.27465	-76.911	39.229	-0.18912				-74.508	39.845	-0.19147	-76.833	39.503	-0.18021	-76.791	39.491	-0.19386	-76.746	38.733	-0.18698			-81.158	31.992	-0.19258	-80.081	33.124	-0.12597	-81.908	31.456	-0.042362	-81.773	31.372	-0.10404	-81.743	31.287	-0.057995	-80.6	32.342	-0.47667	-81.603	32.331	-0.17422	-81.922	31.304	-0.077786
-76.764	39.456	-0.18588	-75.113	39.299	-0.27114	-76.911	39.228	-0.18921				-74.508	39.843	-0.19291	-76.833	39.495	-0.17878	-76.791	39.49	-0.19429	-76.746	38.603	-0.20204			-81.158	31.944	-0.19563	-80.08	33.124	-0.12176	-81.908	31.454	-0.10321	-81.773	31.371	-0.12336	-81.743	31.281	-0.11611	-80.6	32.341	-0.46288	-81.603	32.324	-0.034333	-81.922	31.302	-0.055807
-76.764	39.455	-0.184	-75.113	38.776	-0.26498	-76.911	39.226	-0.1893				-74.508	39.841	-0.19539	-76.833	39.493	-0.16678	-76.791	39.488	-0.19503	-76.746	38.599	-0.20211			-81.158	31.942	-0.19396	-80.078	33.137	-0.14638	-81.908	31.452	-0.067306	-81.773	31.367	-0.057081	-81.743	31.279	-0.1365	-80.598	32.369	-0.4173	-81.603	32.321	-0.1145	-81.922	31.301	-0.061647
-76.764	39.351	-0.1781	-75.113	38.774	-0.23242	-76.911	39.216	-0.18971				-74.503	39.735	-0.16189	-76.833	39.491	-0.18327	-76.791	38.838	-0.1873	-76.746	38.559	-0.20183			-81.156	32.009	-0.19445	-80.078	33.132	-0.12944	-81.908	31.427	-0.01574	-81.773	31.359	-0.026431	-81.743	31.277	-0.15832	-80.598	32.354	-0.48726	-81.603	32.312	-0.26224	-81.922	31.299	-0.055554
-76.764	39.341	-0.1754	-75.113	38.299	-0.3526	-76.911	39.214	-0.18977				-74.501	39.846	-0.19988	-76.833	39.375	-0.18043	-76.791	37.461	-0.21618	-76.746	37.221	-0.21546			-81.156	31.959	-0.20829	-80.078	33.131	-0.12737	-81.907	31.521	-0.034374	-81.773	31.357	-0.069692	-81.743	31.267	-0.22198	-80.598	32.352	-0.48618	-81.603	32.302	-0.23327	-81.922	31.296	-0.054981
-76.764	39.269	-0.17178	-75.113	38.298	-0.33872	-76.911	39.213	-0.18983				-74.501	39.735	-0.15767	-76.833	39.373	-0.18043	-76.791	37.451	-0.22212	-76.744	39.066	-0.17927			-81.156	31.957	-0.19439	-80.078	33.122	-0.11651	-81.907	31.517	-0.1783	-81.773	31.197	-0.10916	-81.743	31.266	-0.21568	-80.598	32.351	-0.49053	-81.603	32.294	-0.15917	-81.922	31.294	-0.059034
-76.764	39.193	-0.17484	-75.113	38.296	-0.36444	-76.911	39.211	-0.18989				-74.494	39.83	-0.18486	-76.833	39.359	-0.18294	-76.791	37.449	-0.22307	-76.744	39.064	-0.17939			-81.155	32.119	-0.17859	-80.076	33.137	-0.15087	-81.907	31.502	-0.1388	-81.773	31.196	-0.10894	-81.743	31.167	-0.084598	-80.598	32.349	-0.49465	-81.603	32.292	-0.23474	-81.922	31.292	-0.061539
-76.764	39.143	-0.17548	-75.113	38.294	-0.35157	-76.911	39.204	-0.19011				-74.493	39.83	-0.19107	-76.833	39.349	-0.178	-76.791	37.234	-0.21357	-76.744	39.026	-0.18063			-81.155	32.047	-0.19971	-80.076	32.604	-0.36065	-81.907	31.492	-0.080472	-81.773	31.194	-0.1057	-81.743	31.156	-0.071923	-80.598	32.347	-0.49594	-81.603	32.286	-0.18541	-81.922	31.291	-0.063718
-76.764	38.998	-0.17539	-75.113	38.293	-0.40485	-76.911	39.203	-0.19016				-74.488	39.916	-0.16347	-76.833	38.856	-0.18899	-76.789	39.491	-0.19369	-76.744	39.024	-0.18017			-81.155	32.009	-0.20478	-80.075	33.142	-0.13751	-81.907	31.457	-0.034522	-81.773	31.192	-0.11183	-81.742	31.281	-0.10612	-80.598	32.346	-0.49239	-81.603	32.284	-0.22951	-81.922	31.289	-0.066332
-76.764	38.996	-0.1754	-75.113	38.291	-0.39471	-76.911	39.183	-0.19108				-74.469	39.763	-0.17588	-76.833	38.854	-0.18907	-76.789	39.486	-0.1871	-76.744	39.021	-0.17769			-81.155	31.966	-0.19363	-80.075	32.604	-0.33973	-81.907	31.456	-0.069502	-81.773	31.191	-0.073788	-81.742	31.267	-0.2308	-80.598	32.341	-0.4562	-81.603	32.277	-0.26091	-81.922	31.287	-0.07013
-76.764	38.994	-0.17538	-75.111	39.304	-0.30619	-76.911	39.181	-0.19117				-74.468	39.771	-0.16995	-76.831	39.546	-0.22474	-76.789	38.879	-0.19233	-76.744	39.019	-0.17508			-81.155	31.964	-0.19036	-80.073	32.604	-0.34888	-81.907	31.454	-0.10181	-81.773	31.189	-0.090643	-81.742	31.167	-0.069525	-80.598	32.339	-0.44434	-81.603	32.276	-0.36314	-81.922	31.286	-0.076461
-76.764	38.993	-0.17587	-75.111	39.303	-0.28392	-76.909	39.46	-0.21121				-74.466	39.77	-0.1656	-76.831	39.503	-0.18349	-76.789	38.841	-0.19128	-76.744	39.018	-0.17735			-81.155	31.962	-0.19702	-80.071	32.604	-0.3654	-81.907	31.422	-0.033724	-81.773	31.134	-0.034727	-81.742	31.156	-0.094271	-80.596	32.851	-0.1677	-81.603	32.269	-0.26358	-81.922	31.267	-0.10299
-76.764	38.991	-0.17619	-75.111	39.301	-0.27385	-76.909	39.456	-0.19385				-74.464	39.763	-0.19066	-76.831	39.5	-0.18042	-76.789	38.823	-0.20875	-76.744	39.016	-0.17763			-81.155	31.942	-0.18752	-80.07	32.604	-0.3464	-81.907	31.349	-0.11036	-81.773	31.042	-0.011888	-81.74	31.474	-0.1485	-80.596	32.371	-0.42275	-81.603	32.267	-0.24124	-81.922	31.266	-0.088516
-76.764	38.951	-0.18284	-75.111	38.776	-0.34261	-76.909	39.455	-0.19769				-74.464	39.761	-0.20016	-76.831	39.363	-0.17898	-76.789	37.466	-0.21377	-76.744	38.809	-0.21621			-81.155	31.941	-0.18331	-80.068	32.606	-0.33872	-81.907	31.346	-0.075986	-81.772	31.527	-0.077929	-81.74	31.472	-0.15825	-80.596	32.361	-0.47812	-81.603	32.266	-0.20657	-81.92	31.567	-0.12735
-76.764	38.849	-0.18364	-75.111	38.774	-0.21248	-76.909	39.453	-0.19838				-74.464	39.76	-0.19017	-76.831	39.361	-0.17928	-76.789	37.464	-0.21455	-76.744	38.784	-0.20178			-81.153	32.049	-0.19338	-80.068	32.604	-0.35729	-81.907	31.344	-0.12291	-81.772	31.379	-0.084639	-81.74	31.471	-0.10876	-80.596	32.352	-0.4858	-81.603	32.232	-0.10947	-81.92	31.566	-0.12873
-76.764	37.388	-0.22038	-75.111	38.301	-0.41898	-76.909	39.451	-0.20098				-74.462	39.763	-0.1839	-76.831	39.348	-0.17958	-76.789	37.451	-0.22231	-76.744	38.733	-0.20886			-81.153	32.034	-0.18347	-80.066	32.606	-0.31711	-81.907	31.342	-0.17815	-81.772	31.367	-0.10704	-81.74	31.469	-0.071553	-80.596	32.351	-0.48692	-81.603	32.231	-0.15696	-81.92	31.564	-0.13022
-76.763	39.458	-0.18615	-75.111	38.299	-0.387	-76.909	39.448	-0.19339				-74.462	39.761	-0.18324	-76.831	39.343	-0.17927	-76.789	37.449	-0.22325	-76.744	38.559	-0.20177			-81.153	31.966	-0.1933	-80.065	32.606	-0.3395	-81.907	31.337	-0.11415	-81.772	31.357	-0.091125	-81.74	31.432	-0.016789	-80.596	32.349	-0.4867	-81.603	32.219	-0.14514	-81.92	31.562	-0.1319
-76.763	39.455	-0.18554	-75.111	38.298	-0.60652	-76.909	39.403	-0.19649				-74.462	39.76	-0.19734	-76.831	39.216	-0.18012	-76.789	37.353	-0.21698	-76.744	38.513	-0.20194			-81.151	32.121	-0.17757	-80.063	32.606	-0.33956	-81.907	31.277	-0.10337	-81.772	31.202	-0.12097	-81.74	31.294	-0.10926	-80.596	32.347	-0.48514	-81.603	32.149	-0.097865	-81.92	31.561	-0.13381
-76.763	39.274	-0.17203	-75.111	38.296	-0.48853	-76.909	39.398	-0.18773				-74.462	39.758	-0.20631	-76.831	39.013	-0.17222	-76.789	37.244	-0.21561	-76.743	39.066	-0.17923			-81.151	32.119	-0.18101	-80.061	32.606	-0.34765	-81.905	31.504	-0.1538	-81.772	31.199	-0.08996	-81.74	31.169	-0.087204	-80.596	32.346	-0.48068	-81.603	32.146	-0.097473	-81.92	31.559	-0.13616
-76.763	39.203	-0.17712	-75.111	38.294	-0.4402	-76.909	39.37	-0.17924				-74.461	39.763	-0.18128	-76.831	37.469	-0.23317	-76.789	37.243	-0.21405	-76.743	39.064	-0.17934			-81.151	32.049	-0.18933	-80.06	32.606	-0.37766	-81.905	31.476	-0.020647	-81.772	31.197	-0.10662	-81.74	31.167	-0.10126	-80.596	32.339	-0.43203	-81.603	32.144	-0.097303	-81.92	31.557	-0.13893
-76.763	39.088	-0.17583	-75.109	38.776	-0.23262	-76.909	39.368	-0.18177				-74.461	39.761	-0.18439	-76.829	39.503	-0.19382	-76.789	37.236	-0.21404	-76.743	39.063	-0.17949			-81.151	31.971	-0.20428	-80.058	32.607	-0.36843	-81.905	31.469	-0.014325	-81.772	31.196	-0.092856	-81.738	31.476	-0.21163	-80.595	32.376	-0.46221	-81.602	32.557	-0.16107	-81.92	31.556	-0.14228
-76.763	39.086	-0.17765	-75.109	38.304	-0.562	-76.909	39.366	-0.18293				-74.461	39.76	-0.18343	-76.829	39.363	-0.18043	-76.789	37.234	-0.21367	-76.743	39.059	-0.17999			-81.151	31.969	-0.20289	-80.056	32.607	-0.35281	-81.905	31.464	-0.11393	-81.772	31.189	-0.11486	-81.738	31.471	-0.12486	-80.595	32.351	-0.4817	-81.602	32.556	-0.16814	-81.92	31.554	-0.14654
-76.763	38.999	-0.17655	-75.109	38.303	-0.54068	-76.909	39.363	-0.18444				-74.461	39.758	-0.19134	-76.829	39.361	-0.17988	-76.788	39.508	-0.19392	-76.743	39.023	-0.17682			-81.151	31.967	-0.20071	-80.055	32.607	-0.35621	-81.905	31.441	-0.032815	-81.772	31.187	-0.1197	-81.738	31.469	-0.045193	-80.595	32.349	-0.47984	-81.602	32.554	-0.17426	-81.92	31.552	-0.15227
-76.763	38.998	-0.17771	-75.109	38.301	-0.56871	-76.909	39.359	-0.18553				-74.459	39.761	-0.17518	-76.829	39.343	-0.17968	-76.788	39.488	-0.1929	-76.743	39.021	-0.17754			-81.151	31.966	-0.20436	-80.053	32.607	-0.37932	-81.905	31.439	-0.1308	-81.772	31.184	-0.11519	-81.738	31.322	-0.11347	-80.595	32.347	-0.47685	-81.602	32.551	-0.17799	-81.92	31.551	-0.15959
-76.763	38.996	-0.17583	-75.108	39.306	-0.30296	-76.909	39.358	-0.18602				-74.459	39.76	-0.17842	-76.829	39.216	-0.17885	-76.788	39.486	-0.19274	-76.743	39.019	-0.17613			-81.151	31.961	-0.20015	-80.051	32.607	-0.44844	-81.905	31.406	-0.054168	-81.772	31.179	-0.11082	-81.738	31.294	-0.11831	-80.595	32.346	-0.47168	-81.602	32.471	-0.24172	-81.92	31.516	-0.11698
-76.763	38.994	-0.17622	-75.108	38.309	-0.68713	-76.909	39.356	-0.18649				-74.459	39.756	-0.18692	-76.829	39.146	-0.17574	-76.788	38.879	-0.1954	-76.743	39.018	-0.17734			-81.151	31.959	-0.21181	-80.048	33.114	-0.12372	-81.905	31.352	-0.16047	-81.77	31.381	-0.088704	-81.738	31.169	-0.091941	-80.593	32.934	-0.17939	-81.602	32.464	-0.25073	-81.92	31.514	-0.22793
-76.763	38.993	-0.17622	-75.108	38.308	-0.40816	-76.909	39.353	-0.18744				-74.457	39.763	-0.17514	-76.828	39.525	-0.21271	-76.788	38.689	-0.19768	-76.743	39.016	-0.17786			-81.15	32.001	-0.19711	-80.046	33.116	-0.13445	-81.905	31.344	-0.10584	-81.77	31.379	-0.095279	-81.738	31.106	-0.012181	-80.593	32.366	-0.43288	-81.602	32.462	-0.2852	-81.92	31.502	-0.042753
-76.763	38.991	-0.17643	-75.108	38.306	-0.60138	-76.909	39.351	-0.18792				-74.457	39.761	-0.18216	-76.828	39.513	-0.18153	-76.788	37.466	-0.21382	-76.743	39.014	-0.17803			-81.15	31.977	-0.19437	-80.046	33.114	-0.14205	-81.905	31.234	-0.091218	-81.77	31.357	-0.038087	-81.738	31.049	-0.004165	-80.593	32.364	-0.44521	-81.602	32.461	-0.31548	-81.92	31.491	-0.20705
-76.763	38.849	-0.18268	-75.108	38.304	-0.5291	-76.909	39.349	-0.18842				-74.457	39.76	-0.18367	-76.828	39.503	-0.17872	-76.788	37.464	-0.21466	-76.743	39.013	-0.17673			-81.15	31.976	-0.1981	-80.045	32.609	-0.36119	-81.905	31.232	-0.057767	-81.77	31.256	-0.080797	-81.738	31.047	-0.014496	-80.593	32.349	-0.47441	-81.602	32.459	-0.34057	-81.92	31.422	-0.063097
-76.763	38.733	-0.2122	-75.106	39.291	-0.31418	-76.909	39.348	-0.18895				-74.456	39.763	-0.17837	-76.828	39.501	-0.1846	-76.788	37.451	-0.2225	-76.743	39.011	-0.176			-81.15	31.974	-0.1939	-80.043	32.609	-0.36565	-81.903	31.477	-0.10768	-81.77	31.204	-0.069673	-81.738	31.021	-0.0022918	-80.593	32.347	-0.47101	-81.602	32.457	-0.3573	-81.92	31.407	-0.0074488
-76.761	39.458	-0.18367	-75.106	38.776	-0.35791	-76.909	39.346	-0.18959				-74.456	39.761	-0.19566	-76.828	39.493	-0.18444	-76.788	37.449	-0.22343	-76.743	38.804	-0.22582			-81.15	31.972	-0.20233	-80.038	33.121	-0.15524	-81.903	31.476	-0.064597	-81.77	31.202	-0.088698	-81.738	31.011	-0.0022455	-80.593	32.346	-0.46534	-81.602	32.442	-0.30919	-81.92	31.406	-0.053893
-76.761	39.359	-0.17907	-75.106	38.774	-0.33198	-76.909	39.343	-0.19294				-74.456	39.76	-0.17739	-76.828	39.485	-0.19875	-76.788	37.369	-0.22216	-76.743	38.786	-0.19545			-81.15	31.967	-0.21133	-80.031	33.152	-0.14705	-81.903	31.441	-0.028418	-81.77	31.199	-0.097406	-81.737	31.476	-0.24916	-80.593	32.344	-0.45635	-81.602	32.441	-0.33068	-81.92	31.379	-0.088189
-76.761	39.204	-0.17424	-75.106	38.309	-0.50522	-76.909	39.341	-0.19878				-74.454	39.826	-0.18201	-76.828	39.363	-0.18103	-76.788	37.244	-0.21642	-76.743	38.784	-0.19885			-81.15	31.966	-0.2035	-80.031	33.151	-0.15154	-81.903	31.352	-0.10193	-81.77	31.197	-0.12457	-81.737	31.469	-0.10806	-80.593	32.342	-0.44315	-81.602	32.424	-0.32715	-81.92	31.377	-0.040012
-76.761	38.999	-0.17511	-75.104	38.776	-0.37294	-76.909	39.339	-0.1947				-74.454	39.761	-0.17445	-76.828	39.359	-0.1822	-76.788	37.243	-0.216	-76.743	38.733	-0.18262			-81.15	31.961	-0.19838	-80.03	33.152	-0.14872	-81.903	31.329	-0.10896	-81.77	31.192	-0.095421	-81.737	31.467	-0.12337	-80.591	32.934	-0.17846	-81.602	32.422	-0.29576	-81.92	31.376	-0.0077335
-76.761	38.993	-0.17686	-75.104	38.774	-0.45081	-76.909	39.334	-0.17807				-74.449	39.476	-0.3193	-76.828	39.343	-0.17443	-76.788	37.236	-0.21411	-76.743	38.581	-0.20184			-81.15	31.959	-0.21231	-80.03	33.151	-0.14973	-81.903	31.277	-0.09292	-81.77	31.191	-0.091576	-81.737	31.464	-0.13203	-80.591	32.762	-0.13775	-81.602	32.414	-0.44593	-81.92	31.337	-0.10383
-76.761	38.991	-0.17644	-75.104	38.314	-0.43104	-76.909	39.333	-0.17837				-74.446	39.756	-0.17634	-76.828	37.401	-0.22572	-76.788	37.234	-0.21404	-76.743	38.579	-0.20184			-81.15	31.957	-0.19807	-80.03	33.149	-0.15049	-81.903	31.271	-0.065814	-81.77	31.189	-0.093528	-81.737	31.281	-0.20608	-80.591	32.761	-0.13781	-81.602	32.406	-0.14691	-81.92	31.336	-0.13041
-76.761	38.949	-0.18421	-75.104	38.313	-0.46472	-76.909	39.331	-0.17857				-74.444	39.876	-0.19344	-76.826	39.538	-0.22118	-76.788	37.233	-0.21581	-76.743	38.566	-0.20168			-81.15	31.947	-0.21512	-80.028	33.151	-0.15429	-81.903	31.269	-0.023854	-81.77	31.187	-0.10643	-81.737	31.169	-0.096288	-80.591	32.367	-0.4187	-81.602	32.341	-0.06277	-81.92	31.327	-0.16332
-76.761	38.943	-0.18036	-75.104	38.311	-0.47586	-76.909	39.318	-0.18726				-74.442	39.876	-0.18618	-76.826	39.506	-0.18314	-76.786	39.508	-0.19368	-76.743	38.559	-0.20162			-81.15	31.942	-0.20368	-80.026	33.149	-0.15756	-81.903	31.236	-0.071603	-81.77	31.137	-0.066912	-81.737	31.107	-0.022789	-80.591	32.366	-0.43277	-81.602	32.339	-0.054454	-81.92	31.316	-0.11704
-76.761	38.879	-0.19721	-75.103	38.776	-0.28649	-76.909	39.304	-0.18841				-74.439	39.87	-0.18939	-76.826	39.505	-0.17627	-76.786	39.488	-0.19287	-76.743	38.558	-0.20161			-81.148	31.977	-0.19803	-80.025	33.167	-0.15773	-81.902	31.556	-0.14918	-81.768	31.549	-0.34823	-81.737	31.106	-0.0042107	-80.591	32.347	-0.46751	-81.602	32.337	-0.035261	-81.92	31.312	-0.091173
-76.761	37.313	-0.2157	-75.103	38.316	-0.33419	-76.909	39.299	-0.1834				-74.439	39.865	-0.18876	-76.826	39.501	-0.18213	-76.786	39.486	-0.19404	-76.743	37.306	-0.2145			-81.148	31.976	-0.19995	-80.025	33.156	-0.15019	-81.902	31.489	-0.15774	-81.768	31.201	-0.10876	-81.737	31.016	-0.0067366	-80.591	32.346	-0.46167	-81.602	32.336	-0.092203	-81.92	31.311	-0.096262
-76.761	37.241	-0.21519	-75.103	38.314	-0.49685	-76.909	39.268	-0.18106				-74.439	39.863	-0.19545	-76.826	39.493	-0.18331	-76.786	38.794	-0.22225	-76.743	37.224	-0.21492			-81.148	31.967	-0.20668	-80.025	33.154	-0.14748	-81.902	31.487	-0.19644	-81.767	31.467	-0.02902	-81.735	31.474	-0.28412	-80.591	32.344	-0.45189	-81.602	32.332	-0.093481	-81.92	31.309	-0.096861
-76.759	39.458	-0.18748	-75.103	38.313	-0.41587	-76.909	39.263	-0.1823				-74.439	39.751	-0.17	-76.826	39.359	-0.17969	-76.786	37.449	-0.22362	-76.741	39.063	-0.17929			-81.148	31.962	-0.19211	-80.023	33.169	-0.16853	-81.902	31.481	-0.0057149	-81.767	31.466	-0.02746	-81.735	31.464	-0.1453	-80.591	32.342	-0.43862	-81.602	32.331	-0.077147	-81.92	31.307	-0.10111
-76.759	39.396	-0.18454	-75.103	38.311	-0.43052	-76.909	39.249	-0.18524				-74.437	39.87	-0.1879	-76.824	39.525	-0.20979	-76.786	37.244	-0.21512	-76.741	39.061	-0.17945			-81.148	31.959	-0.21709	-80.023	33.167	-0.15996	-81.902	31.479	-0.029068	-81.767	31.389	-0.065499	-81.735	31.462	-0.13407	-80.59	32.934	-0.17843	-81.602	32.306	-0.18659	-81.92	31.306	-0.068381
-76.759	39.359	-0.17889	-75.101	38.776	-0.23623	-76.909	39.246	-0.18581				-74.437	39.865	-0.19019	-76.824	39.511	-0.18476	-76.786	37.243	-0.21455	-76.741	39.059	-0.17987			-81.146	31.967	-0.2011	-80.023	33.156	-0.15809	-81.902	31.472	-0.097564	-81.767	31.387	-0.019028	-81.735	31.416	-0.097873	-80.59	32.762	-0.13419	-81.602	32.304	-0.19377	-81.92	31.302	-0.071537
-76.759	39.204	-0.17398	-75.101	38.318	-0.22816	-76.909	39.244	-0.18608				-74.437	39.751	-0.16568	-76.824	39.51	-0.18864	-76.786	37.241	-0.21427	-76.741	39.023	-0.17776			-81.146	31.964	-0.19359	-80.023	33.154	-0.15651	-81.902	31.469	-0.045963	-81.767	31.364	-0.020703	-81.735	31.281	-0.17874	-80.59	32.346	-0.46096	-81.602	32.302	-0.21451	-81.92	31.301	-0.068165
-76.759	38.998	-0.17594	-75.101	38.316	-0.37655	-76.909	39.216	-0.18888				-74.436	39.866	-0.17931	-76.824	39.506	-0.18772	-76.786	37.234	-0.21585	-76.741	39.021	-0.17738			-81.146	31.962	-0.19392	-80.021	32.611	-0.44515	-81.902	31.466	-0.21645	-81.767	31.202	-0.070342	-81.735	31.279	-0.17657	-80.59	32.344	-0.45266	-81.602	32.269	-0.20023	-81.92	31.299	-0.071179
-76.759	38.993	-0.17631	-75.101	38.314	-0.41752	-76.909	39.214	-0.18897				-74.436	39.753	-0.17051	-76.824	39.505	-0.16579	-76.784	39.51	-0.19421	-76.741	39.019	-0.17743			-81.146	31.961	-0.18953	-80.02	32.611	-0.43874	-81.902	31.461	-0.11453	-81.767	31.037	-0.018932	-81.735	31.161	-0.10212	-80.59	32.341	-0.42907	-81.602	32.267	-0.15093	-81.92	31.296	-0.05202
-76.759	38.991	-0.17615	-75.099	39.451	-0.28473	-76.909	39.213	-0.18904				-74.429	39.866	-0.18654	-76.824	39.493	-0.18194	-76.784	39.508	-0.19337	-76.741	39.018	-0.17741			-81.146	31.959	-0.20359	-80.018	32.611	-0.42802	-81.902	31.397	-0.02012	-81.767	31.036	-0.015641	-81.735	31.107	-0.017644	-80.59	32.339	-0.41973	-81.602	32.266	-0.24596	-81.92	31.294	-0.053079
-76.759	38.978	-0.17688	-75.099	38.788	-0.30121	-76.909	39.211	-0.18912				-74.426	39.865	-0.18781	-76.824	39.483	-0.18919	-76.784	39.488	-0.19267	-76.741	39.016	-0.17726			-81.145	31.972	-0.20227	-80.018	32.609	-0.37539	-81.902	31.396	-0.007996	-81.765	31.511	-0.14225	-81.735	31.106	-0.020787	-80.588	33.139	-0.056386	-81.602	32.232	-0.089327	-81.92	31.292	-0.053712
-76.759	38.949	-0.18468	-75.099	38.319	-0.30607	-76.909	39.209	-0.18919				-74.417	39.748	-0.18851	-76.824	39.396	-0.1793	-76.784	39.486	-0.19029	-76.741	39.014	-0.17699			-81.145	31.967	-0.20574	-80.016	32.611	-0.41688	-81.902	31.359	-0.10873	-81.765	31.469	-0.094642	-81.735	31.054	-0.032987	-80.588	33.137	-0.062022	-81.602	32.231	-0.10082	-81.92	31.289	-0.055317
-76.759	38.846	-0.18734	-75.099	38.318	-0.37442	-76.909	39.204	-0.18938				-74.416	39.596	-0.22803	-76.824	39.348	-0.17841	-76.784	38.881	-0.19457	-76.741	39.013	-0.17631			-81.143	32.014	-0.2069	-80.016	32.609	-0.37321	-81.902	31.352	-0.14277	-81.765	31.467	-0.095821	-81.735	31.024	-0.0056227	-80.588	32.342	-0.45972	-81.602	32.146	-0.09338	-81.92	31.287	-0.056973
-76.759	38.818	-0.20022	-75.099	38.316	-0.41259	-76.909	39.203	-0.18944				-74.412	39.691	-0.19714	-76.824	39.014	-0.17255	-76.784	37.468	-0.21317	-76.741	39.011	-0.17825			-81.143	31.991	-0.19486	-80.008	32.606	-0.36194	-81.902	31.274	-0.074682	-81.765	31.466	-0.033138	-81.735	31.022	-0.0036775	-80.588	32.341	-0.4555	-81.602	32.144	-0.093274	-81.92	31.286	-0.060195
-76.759	37.288	-0.21455	-75.098	38.319	-0.41407	-76.909	39.178	-0.19051				-74.409	39.69	-0.23915	-76.824	38.933	-0.17804	-76.784	37.449	-0.22379	-76.741	38.804	-0.21997			-81.141	32.014	-0.19381	-80.006	32.606	-0.36136	-81.902	31.269	-0.058528	-81.765	31.389	-0.13846	-81.735	31.021	-0.0052337	-80.588	32.339	-0.44909	-81.602	32.142	-0.09319	-81.92	31.267	-0.1276
-76.758	39.46	-0.18831	-75.096	38.804	-0.34207	-76.909	39.174	-0.1907				-74.404	39.891	-0.18271	-76.823	39.525	-0.20827	-76.784	37.359	-0.21733	-76.741	38.784	-0.19674			-81.141	32.012	-0.19207	-80.005	32.606	-0.3439	-81.902	31.212	-0.086257	-81.765	31.387	-0.035543	-81.735	31.016	-0.001723	-80.586	32.342	-0.49035	-81.6	32.566	-0.13168	-81.918	31.567	-0.12839
-76.758	39.415	-0.17999	-75.096	38.803	-0.32737	-76.908	39.491	-0.21596				-74.404	39.688	-0.24891	-76.823	39.511	-0.1876	-76.784	37.356	-0.21724	-76.741	38.733	-0.18332			-81.141	31.989	-0.19729	-80.003	32.609	-0.35578	-81.902	31.194	-0.052217	-81.765	31.364	-0.01094	-81.733	31.467	-0.074094	-80.586	32.341	-0.48214	-81.6	32.564	-0.13833	-81.918	31.566	-0.12979
-76.758	39.411	-0.1819	-75.096	38.791	-0.31303	-76.908	39.49	-0.21844				-74.404	39.686	-0.25465	-76.823	39.485	-0.19413	-76.784	37.243	-0.21462	-76.741	38.574	-0.20165			-81.141	31.976	-0.20176	-80.003	32.606	-0.33575	-81.902	31.187	-0.037927	-81.765	31.219	-0.070763	-81.733	31.466	-0.18012	-80.585	32.932	-0.17711	-81.6	32.562	-0.14513	-81.918	31.564	-0.13128
-76.758	39.204	-0.17436	-75.096	38.789	-0.39058	-76.908	39.46	-0.18962				-74.402	39.885	-0.18656	-76.823	39.42	-0.18301	-76.784	37.241	-0.21485	-76.741	38.566	-0.2016			-81.14	31.989	-0.19649	-80.003	32.602	-0.33376	-81.9	31.491	-0.25327	-81.765	31.217	-0.085664	-81.733	31.462	-0.07153	-80.583	32.932	-0.18028	-81.6	32.557	-0.16597	-81.918	31.562	-0.13295
-76.758	39.023	-0.1754	-75.096	38.323	-0.47887	-76.908	39.458	-0.19944				-74.399	39.89	-0.18165	-76.821	39.518	-0.19136	-76.784	37.239	-0.21465	-76.741	38.564	-0.20158			-81.14	31.987	-0.19173	-80.001	32.609	-0.35607	-81.9	31.481	-0.033647	-81.765	31.216	-0.082933	-81.733	31.214	-0.12202	-80.583	32.931	-0.18757	-81.6	32.556	-0.17225	-81.918	31.561	-0.13485
-76.758	38.978	-0.17846	-75.096	38.321	-0.42883	-76.908	39.456	-0.18937				-74.399	39.85	-0.1982	-76.821	39.418	-0.18669	-76.784	37.238	-0.21504	-76.741	38.563	-0.20156			-81.14	31.986	-0.19057	-80	32.611	-0.31727	-81.9	31.479	-0.084643	-81.765	31.202	-0.071949	-81.733	31.161	-0.10623	-80.583	32.356	-0.4541	-81.6	32.554	-0.17608	-81.918	31.559	-0.13718
-76.758	38.888	-0.19128	-75.094	38.803	-0.36811	-76.908	39.455	-0.19423				-74.399	39.715	-0.19417	-76.821	39.014	-0.17237	-76.784	37.236	-0.21513	-76.741	38.559	-0.20153			-81.14	31.976	-0.19796	-80	32.609	-0.35832	-81.9	31.477	-0.063563	-81.765	31.036	-0.0077013	-81.733	31.107	-0.034501	-80.583	32.347	-0.5165	-81.6	32.546	-0.18198	-81.918	31.557	-0.13992
-76.758	38.821	-0.20001	-75.094	38.801	-0.36063	-76.908	39.451	-0.19643				-74.399	39.713	-0.199	-76.821	38.854	-0.18925	-76.784	37.234	-0.2159	-76.739	39.064	-0.17899			-81.14	31.972	-0.19795	-80	32.607	-0.33403	-81.9	31.472	-0.10074	-81.763	31.531	-0.20951	-81.733	31.106	-0.025037	-80.581	32.357	-0.51438	-81.6	32.544	-0.18298	-81.918	31.556	-0.14326
-76.758	38.764	-0.20331	-75.094	38.793	-0.45868	-76.908	39.448	-0.19268				-74.399	39.688	-0.24412	-76.819	39.418	-0.18418	-76.784	37.229	-0.21582	-76.739	39.063	-0.17887			-81.138	32.032	-0.17469	-80	32.606	-0.33307	-81.9	31.471	-0.11019	-81.763	31.509	-0.053867	-81.732	31.556	-0.30169	-80.581	32.356	-0.46332	-81.6	32.477	-0.17145	-81.918	31.554	-0.14751
-76.756	39.46	-0.18661	-75.094	38.791	-0.55383	-76.908	39.446	-0.19278				-74.397	39.89	-0.18715	-76.819	39.359	-0.17743	-76.783	39.51	-0.19368	-76.739	39.023	-0.17775			-81.138	31.989	-0.19272	-80	32.604	-0.33222	-81.9	31.469	-0.01367	-81.763	31.467	-0.064114	-81.732	31.551	-0.33734	-80.58	32.366	-0.51789	-81.6	32.476	-0.17516	-81.918	31.552	-0.15329
-76.756	39.458	-0.18743	-75.094	38.776	-0.24747	-76.908	39.435	-0.19151				-74.397	39.711	-0.19823	-76.819	39.016	-0.17232	-76.783	39.488	-0.19295	-76.739	39.021	-0.1768			-81.138	31.972	-0.19731	-79.998	32.607	-0.3327	-81.9	31.467	-0.025967	-81.763	31.466	-0.054581	-81.732	31.546	-0.30243	-80.58	32.362	-0.56663	-81.6	32.474	-0.17881	-81.918	31.551	-0.16071
-76.756	39.411	-0.18244	-75.093	38.803	-0.38784	-76.908	39.418	-0.18672				-74.397	39.693	-0.22035	-76.819	39.014	-0.17227	-76.783	38.881	-0.19432	-76.739	39.016	-0.18216			-81.138	31.966	-0.20267	-79.993	32.619	-0.19257	-81.9	31.466	-0.16009	-81.763	31.392	-0.16914	-81.732	31.542	-0.18563	-80.58	32.361	-0.57101	-81.6	32.462	-0.27483	-81.918	31.539	-0.16145
-76.756	39.41	-0.18258	-75.093	38.801	-0.387	-76.908	39.413	-0.19684				-74.397	39.688	-0.23677	-76.819	38.848	-0.18968	-76.783	38.879	-0.19234	-76.739	39.014	-0.17972			-81.136	32.097	-0.18033	-79.993	32.612	-0.32178	-81.9	31.461	-0.11904	-81.763	31.271	-0.078052	-81.732	31.541	-0.25061	-80.58	32.357	-0.53402	-81.6	32.461	-0.30226	-81.918	31.537	-0.11373
-76.756	39.39	-0.1813	-75.093	38.799	-0.40051	-76.908	39.375	-0.19029				-74.396	39.89	-0.18856	-76.819	37.408	-0.22757	-76.783	37.469	-0.21244	-76.739	39.013	-0.17789			-81.136	31.994	-0.1902	-79.993	32.611	-0.3293	-81.9	31.447	-0.10831	-81.763	31.039	-0.0063144	-81.732	31.539	-0.18982	-80.58	32.356	-0.53399	-81.6	32.459	-0.33139	-81.918	31.526	-0.20129
-76.756	39.288	-0.17027	-75.093	38.798	-0.42243	-76.908	39.371	-0.17363				-74.396	39.723	-0.18946	-76.818	39.523	-0.19908	-76.783	37.468	-0.21331	-76.739	39.011	-0.17746			-81.133	31.966	-0.19185	-79.991	32.619	-0.20388	-81.9	31.417	-0.050446	-81.762	31.531	-0.1762	-81.732	31.469	-0.15914	-80.58	32.354	-0.41297	-81.6	32.457	-0.36005	-81.918	31.524	-0.18521
-76.756	38.848	-0.18965	-75.093	38.776	-0.35465	-76.908	39.37	-0.17438				-74.396	39.69	-0.24649	-76.818	39.521	-0.19558	-76.783	37.356	-0.21748	-76.739	38.914	-0.18727			-81.131	32.006	-0.18578	-79.991	32.617	-0.21021	-81.9	31.409	-0.088241	-81.762	31.472	-0.32981	-81.732	31.467	-0.16536	-80.578	32.361	-0.59886	-81.6	32.422	-0.28711	-81.918	31.519	-0.070211
-76.756	37.229	-0.21525	-75.091	38.799	-0.39422	-76.908	39.368	-0.18021				-74.396	39.688	-0.26949	-76.818	39.416	-0.1791	-76.783	37.239	-0.21471	-76.739	38.889	-0.19103			-81.13	32.002	-0.18735	-79.991	32.612	-0.32475	-81.9	31.342	-0.15709	-81.762	31.467	-0.085107	-81.732	31.466	-0.13132	-80.578	32.359	-0.55296	-81.6	32.412	-0.32284	-81.918	31.517	-0.11833
-76.754	39.463	-0.18768	-75.091	38.798	-0.40942	-76.908	39.366	-0.18208				-74.394	39.891	-0.18728	-76.818	39.368	-0.17877	-76.783	37.238	-0.21523	-76.739	38.809	-0.20265			-81.13	32.001	-0.1856	-79.985	32.637	-0.35648	-81.9	31.341	-0.14414	-81.762	31.466	-0.028584	-81.732	31.464	-0.13371	-80.578	32.357	-0.53935	-81.6	32.394	-0.2589	-81.918	31.514	-0.19074
-76.754	39.461	-0.18875	-75.091	38.796	-0.48706	-76.908	39.363	-0.18392				-74.394	39.89	-0.19029	-76.818	38.808	-0.19123	-76.783	37.234	-0.21556	-76.739	38.804	-0.21711			-81.126	31.994	-0.18449	-79.985	32.634	-0.32797	-81.9	31.336	-0.11984	-81.762	31.412	-0.1019	-81.732	31.462	-0.086611	-80.578	32.356	-0.55434	-81.6	32.351	-0.23987	-81.918	31.512	-0.17911
-76.754	39.45	-0.18443	-75.091	38.776	-0.4703	-76.908	39.361	-0.18462				-74.394	39.851	-0.1859	-76.818	38.798	-0.19154	-76.781	39.54	-0.2123	-76.739	38.803	-0.20481			-81.125	31.986	-0.18475	-79.983	32.634	-0.32514	-81.9	31.332	-0.1245	-81.762	31.392	-0.18724	-81.732	31.414	-0.096328	-80.576	33.147	-0.048222	-81.6	32.349	-0.18175	-81.918	31.502	-0.12826
-76.754	39.411	-0.18263	-75.089	39.626	-0.21174	-76.908	39.359	-0.18523				-74.394	39.715	-0.21483	-76.818	37.408	-0.23194	-76.781	39.51	-0.19304	-76.739	38.786	-0.19251			-81.125	31.984	-0.19627	-79.983	32.632	-0.30782	-81.9	31.214	-0.077537	-81.762	31.376	-0.13404	-81.732	31.277	-0.12726	-80.576	32.711	-0.10815	-81.6	32.339	-0.017087	-81.918	31.499	-0.041264
-76.754	39.41	-0.18257	-75.089	38.794	-0.29655	-76.908	39.358	-0.1858				-74.392	39.698	-0.20558	-76.816	39.523	-0.19806	-76.781	39.506	-0.19248	-76.739	38.733	-0.18263			-81.123	32.027	-0.18029	-79.981	32.634	-0.32264	-81.9	31.212	-0.091285	-81.762	31.276	-0.069335	-81.732	31.217	-0.12241	-80.576	32.361	-0.57739	-81.6	32.337	-0.026728	-81.918	31.491	-0.15432
-76.754	39.408	-0.18111	-75.089	38.793	-0.46345	-76.908	39.356	-0.18634				-74.392	39.696	-0.19492	-76.816	39.375	-0.1804	-76.781	39.505	-0.1925	-76.739	38.691	-0.17711			-81.123	31.991	-0.18705	-79.981	32.632	-0.31229	-81.9	31.196	-0.029957	-81.762	31.272	-0.065582	-81.732	31.216	-0.1148	-80.576	32.359	-0.56861	-81.6	32.336	-0.05788	-81.918	31.477	-0.16171
-76.754	39.396	-0.18214	-75.089	38.791	-0.34373	-76.908	39.349	-0.18854				-74.392	39.695	-0.21018	-76.816	39.364	-0.17951	-76.781	39.488	-0.192	-76.738	39.064	-0.17852			-81.123	31.986	-0.1868	-79.97	32.641	-0.38728	-81.9	31.189	-0.062756	-81.76	31.531	-0.13669	-81.732	31.167	-0.10636	-80.576	32.357	-0.561	-81.6	32.331	-0.093515	-81.918	31.464	-0.09683
-76.754	39.324	-0.172	-75.088	39.626	-0.21964	-76.908	39.334	-0.18084				-74.391	39.696	-0.21008	-76.816	39.018	-0.17207	-76.781	39.48	-0.18714	-76.738	39.063	-0.17808			-81.123	31.966	-0.20208	-79.968	32.641	-0.41199	-81.9	31.187	-0.079406	-81.76	31.472	-0.23607	-81.732	31.161	-0.10211	-80.576	32.356	-0.55669	-81.6	32.329	-0.064314	-81.918	31.456	-0.049903
-76.754	39.271	-0.17123	-75.088	38.789	-0.37886	-76.908	39.333	-0.17884				-74.386	39.871	-0.19177	-76.816	38.846	-0.19001	-76.781	38.939	-0.17793	-76.738	39.061	-0.17718			-81.121	32.034	-0.1813	-79.963	32.644	-0.45249	-81.9	31.186	-0.061552	-81.76	31.469	-0.081939	-81.732	31.107	-0.035968	-80.576	32.352	-0.59587	-81.6	32.306	-0.11262	-81.918	31.436	-0.0018677
-76.754	38.859	-0.20093	-75.088	38.786	-0.42092	-76.908	39.331	-0.17668				-74.386	39.711	-0.2006	-76.816	38.806	-0.19143	-76.781	37.466	-0.21449	-76.738	39.059	-0.17722			-81.121	32.011	-0.1739	-79.955	32.649	-0.37777	-81.898	31.556	-0.14892	-81.76	31.414	-0.091076	-81.732	31.022	-0.004814	-80.575	32.372	-0.54206	-81.6	32.304	-0.15704	-81.918	31.407	-0.0078687
-76.754	37.299	-0.21365	-75.088	38.774	-0.34768	-76.908	39.304	-0.1811				-74.384	39.715	-0.20228	-76.816	38.804	-0.19148	-76.781	37.448	-0.22481	-76.738	39.023	-0.17704			-81.121	32.009	-0.17846	-79.95	32.897	-0.20664	-81.898	31.514	-0.12118	-81.76	31.412	-0.063522	-81.732	31.002	-0.0063557	-80.575	32.359	-0.57996	-81.6	32.269	-0.15691	-81.918	31.406	-0.051187
-76.753	39.411	-0.18239	-75.086	38.779	-0.37688	-76.908	39.269	-0.1803				-74.382	39.735	-0.2025	-76.816	38.801	-0.19158	-76.781	37.363	-0.21871	-76.738	39.018	-0.18001			-81.121	32.007	-0.18112	-79.95	32.839	-0.319	-81.898	31.491	-0.24936	-81.76	31.276	-0.079393	-81.73	31.609	-0.27511	-80.575	32.357	-0.58719	-81.6	32.267	-0.13751	-81.918	31.381	-0.057177
-76.753	39.41	-0.18286	-75.086	38.778	-0.45332	-76.908	39.268	-0.1802				-74.382	39.721	-0.20971	-76.814	39.486	-0.19593	-76.781	37.238	-0.21538	-76.738	39.014	-0.18147			-81.121	31.987	-0.18693	-79.95	32.651	-0.37666	-81.898	31.482	-0.090941	-81.758	31.529	-0.15875	-81.73	31.552	-0.31327	-80.575	32.354	-0.71059	-81.6	32.266	-0.2505	-81.918	31.379	-0.099248
-76.753	39.364	-0.17925	-75.086	38.776	-0.41495	-76.908	39.266	-0.18009				-74.382	39.716	-0.2129	-76.814	39.018	-0.17188	-76.781	37.236	-0.2143	-76.738	39.013	-0.17936			-81.12	32.011	-0.17483	-79.948	32.881	-0.22831	-81.898	31.481	-0.069074	-81.758	31.516	-0.18429	-81.73	31.551	-0.35722	-80.573	32.719	-0.11353	-81.6	32.146	-0.089271	-81.918	31.377	-0.085902
-76.753	39.323	-0.17267	-75.084	38.771	-0.30699	-76.908	39.263	-0.18024				-74.381	39.721	-0.19812	-76.814	38.846	-0.19012	-76.781	37.234	-0.21535	-76.738	38.909	-0.182			-81.12	32.009	-0.1777	-79.945	32.896	-0.18962	-81.898	31.479	-0.073898	-81.758	31.514	-0.14173	-81.73	31.549	-0.20333	-80.573	32.351	-0.56248	-81.6	32.144	-0.089172	-81.918	31.362	-0.066233
-76.753	39.304	-0.16944	-75.084	38.769	-0.34986	-76.908	39.258	-0.18126				-74.381	39.72	-0.21595	-76.814	38.801	-0.19175	-76.781	37.233	-0.21526	-76.738	38.809	-0.2067			-81.118	31.952	-0.21237	-79.945	32.894	-0.18017	-81.898	31.476	-0.015495	-81.758	31.477	-0.13529	-81.73	31.547	-0.23441	-80.571	32.821	-0.13641	-81.6	32.142	-0.089139	-81.918	31.337	-0.10425
-76.753	39.301	-0.16941	-75.084	38.764	-0.2688	-76.908	39.251	-0.18283				-74.381	39.715	-0.22591	-76.813	39.486	-0.19648	-76.781	37.229	-0.21467	-76.738	38.808	-0.22251			-81.116	32.059	-0.18002	-79.943	32.899	-0.189	-81.898	31.471	-0.15602	-81.758	31.471	-0.15326	-81.73	31.546	-0.23794	-80.571	32.749	-0.12097	-81.598	32.566	-0.13717	-81.918	31.336	-0.15025
-76.753	39.101	-0.17645	-75.084	38.763	-0.46698	-76.908	39.249	-0.1832				-74.377	39.788	-0.20027	-76.813	39.353	-0.17608	-76.779	39.515	-0.19266	-76.738	38.806	-0.23136			-81.116	31.954	-0.21071	-79.943	32.897	-0.19054	-81.898	31.469	-0.027213	-81.758	31.416	-0.073765	-81.73	31.544	-0.30708	-80.571	32.747	-0.12271	-81.598	32.564	-0.14377	-81.918	31.327	-0.1434
-76.753	37.388	-0.22035	-75.084	38.761	-0.40701	-76.908	39.248	-0.18355				-74.377	39.786	-0.20197	-76.813	38.839	-0.19064	-76.779	39.511	-0.19236	-76.738	38.803	-0.208			-81.113	31.992	-0.18846	-79.941	32.899	-0.19114	-81.898	31.467	-0.10926	-81.758	31.386	-0.045787	-81.73	31.542	-0.15701	-80.571	32.719	-0.11264	-81.598	32.562	-0.15047	-81.918	31.326	-0.16193
-76.751	39.466	-0.18935	-75.084	38.759	-0.37795	-76.908	39.246	-0.18388				-74.376	39.72	-0.2108	-76.811	39.523	-0.19487	-76.779	39.508	-0.19194	-76.738	38.801	-0.20096			-81.113	31.991	-0.18992	-79.941	32.897	-0.19243	-81.898	31.464	-0.12179	-81.758	31.374	-0.089084	-81.73	31.541	-0.21524	-80.571	32.369	-0.62283	-81.598	32.556	-0.17507	-81.918	31.321	-0.1237
-76.751	39.465	-0.1872	-75.084	38.331	-0.35817	-76.908	39.204	-0.18858				-74.374	39.803	-0.18951	-76.811	39.486	-0.19075	-76.779	38.943	-0.17839	-76.738	38.799	-0.19589			-81.113	31.949	-0.19439	-79.923	32.826	-0.36826	-81.898	31.462	-0.10802	-81.758	31.279	-0.07412	-81.73	31.464	-0.091073	-80.571	32.352	-0.60077	-81.598	32.479	-0.14811	-81.918	31.317	-0.065789
-76.751	39.463	-0.18896	-75.083	38.768	-0.49135	-76.908	39.178	-0.18975				-74.372	39.801	-0.18661	-76.811	39.356	-0.17808	-76.779	38.863	-0.18578	-76.738	38.784	-0.19484			-81.111	32.032	-0.17689	-79.923	32.824	-0.37501	-81.898	31.461	-0.12114	-81.758	31.261	-0.17862	-81.73	31.462	-0.13777	-80.571	32.351	-0.58017	-81.598	32.477	-0.17114	-81.918	31.316	-0.11339
-76.751	39.41	-0.18443	-75.083	38.764	-0.20515	-76.908	39.176	-0.18983				-74.364	39.87	-0.19434	-76.811	39.331	-0.17455	-76.779	37.229	-0.21492	-76.738	38.734	-0.18428			-81.111	31.991	-0.19221	-79.923	32.822	-0.34517	-81.898	31.456	-0.18199	-81.758	31.037	-0.0061625	-81.73	31.311	-0.066359	-80.57	32.821	-0.13385	-81.598	32.476	-0.17081	-81.918	31.314	-0.12532
-76.751	39.406	-0.18306	-75.083	38.763	-0.44643	-76.908	39.174	-0.18992				-74.329	39.89	-0.18151	-76.811	39.329	-0.17427	-76.778	39.515	-0.19159	-76.738	38.733	-0.18276			-81.111	31.989	-0.18172	-79.921	32.826	-0.36294	-81.898	31.446	-0.14815	-81.757	31.476	-0.28777	-81.73	31.217	-0.078727	-80.568	32.851	-0.15759	-81.598	32.474	-0.17285	-81.918	31.312	-0.1215
-76.751	39.209	-0.17471	-75.083	38.761	-0.3738	-76.908	39.173	-0.19				-74.329	39.888	-0.18149	-76.809	39.521	-0.19143	-76.778	39.511	-0.19137	-76.738	38.558	-0.20117			-81.111	31.981	-0.1887	-79.915	32.907	-0.1937	-81.898	31.429	-0.035213	-81.757	31.416	-0.029747	-81.73	31.216	-0.09843	-80.566	32.851	-0.15764	-81.598	32.467	-0.23413	-81.918	31.311	-0.10114
-76.751	37.389	-0.22089	-75.083	38.759	-0.49418	-76.906	39.491	-0.21426				-74.327	39.89	-0.18348	-76.809	39.513	-0.18334	-76.778	39.508	-0.19073	-76.738	38.513	-0.20109			-81.111	31.976	-0.20045	-79.915	32.906	-0.19163	-81.898	31.416	-0.0093141	-81.755	31.486	-0.053823	-81.73	31.169	-0.1253	-80.566	32.847	-0.15617	-81.598	32.466	-0.20864	-81.918	31.309	-0.10226
-76.749	39.47	-0.18875	-75.081	38.743	-0.2589	-76.906	39.488	-0.22543				-74.326	39.89	-0.18305	-76.809	39.51	-0.18416	-76.778	38.943	-0.17938	-76.736	39.064	-0.178			-81.111	31.951	-0.19246	-79.915	32.829	-0.27217	-81.898	31.412	-0.099357	-81.755	31.481	-0.15673	-81.73	31.167	-0.11169	-80.566	32.409	-0.53455	-81.598	32.462	-0.26335	-81.918	31.307	-0.11168
-76.749	39.468	-0.1889	-75.081	38.739	-0.41822	-76.906	39.46	-0.207				-74.324	39.655	-0.24369	-76.809	39.508	-0.18485	-76.778	38.863	-0.19124	-76.736	39.063	-0.17724			-81.111	31.947	-0.21205	-79.915	32.827	-0.27831	-81.898	31.411	-0.040161	-81.755	31.476	-0.13722	-81.73	31.162	-0.095026	-80.565	32.406	-0.39829	-81.598	32.461	-0.29375	-81.918	31.306	-0.074205
-76.749	39.465	-0.18838	-75.081	38.339	-0.40965	-76.906	39.45	-0.1946				-74.319	39.77	-0.18848	-76.809	39.488	-0.19052	-76.778	38.861	-0.1944	-76.736	39.061	-0.17638			-81.11	31.996	-0.18496	-79.915	32.826	-0.2852	-81.898	31.409	-0.074712	-81.755	31.284	-0.12334	-81.73	31.161	-0.09311	-80.563	32.409	-0.52872	-81.598	32.459	-0.32872	-81.918	31.302	-0.02953
-76.749	39.463	-0.18965	-75.073	38.696	-0.31131	-76.906	39.448	-0.19383				-74.319	39.768	-0.18515	-76.809	39.333	-0.17698	-76.778	37.464	-0.21602	-76.736	39.059	-0.17757			-81.11	31.979	-0.19222	-79.915	32.824	-0.29611	-81.898	31.404	-0.022046	-81.753	31.486	-0.11785	-81.728	31.552	-0.33446	-80.563	32.407	-0.5672	-81.598	32.457	-0.36545	-81.918	31.301	-0.034154
-76.749	39.461	-0.18964	-75.069	38.678	-0.55287	-76.906	39.428	-0.19488				-74.317	39.768	-0.19481	-76.809	39.204	-0.17469	-76.776	39.511	-0.19036	-76.736	39.023	-0.17557			-81.108	32.462	-0.097036	-79.913	32.829	-0.25147	-81.898	31.386	-0.019403	-81.753	31.472	-0.20283	-81.728	31.551	-0.35133	-80.563	32.406	-0.47395	-81.598	32.456	-0.42448	-81.918	31.299	-0.064814
-76.749	39.411	-0.18358	-75.069	38.676	-0.21348	-76.906	39.42	-0.1916				-74.317	39.766	-0.18283	-76.808	39.536	-0.21706	-76.776	39.51	-0.19005	-76.736	39.018	-0.18001			-81.108	32.081	-0.17543	-79.913	32.827	-0.25998	-81.898	31.342	-0.17037	-81.753	31.037	-0.021337	-81.728	31.549	-0.2749	-80.561	32.407	-0.50353	-81.598	32.454	-0.41581	-81.918	31.296	-0.048572
-76.749	39.41	-0.18513	-75.069	38.674	-0.20986	-76.906	39.413	-0.19193				-74.317	39.646	-0.25861	-76.808	39.521	-0.19124	-76.776	39.393	-0.18287	-76.736	39.014	-0.1818			-81.108	32.034	-0.17752	-79.913	32.826	-0.27103	-81.898	31.339	-0.054969	-81.753	31.036	-0.024945	-81.728	31.547	-0.24662	-80.56	32.407	-0.56856	-81.598	32.452	-0.36119	-81.918	31.294	-0.04771
-76.749	39.408	-0.18132	-75.069	38.631	-0.23007	-76.906	39.405	-0.18611				-74.307	39.675	-0.23871	-76.808	39.518	-0.19031	-76.776	38.943	-0.17904	-76.736	39.011	-0.17889			-81.108	32.029	-0.17531	-79.911	32.827	-0.24645	-81.898	31.336	-0.10289	-81.752	31.517	-0.15335	-81.728	31.546	-0.27414	-80.558	32.834	-0.13911	-81.598	32.449	-0.39844	-81.918	31.292	-0.046611
-76.749	39.406	-0.18363	-75.069	38.366	-0.39164	-76.906	39.375	-0.19382				-74.307	39.673	-0.23499	-76.808	39.511	-0.18404	-76.776	38.941	-0.17893	-76.736	38.806	-0.20796			-81.108	32.021	-0.1764	-79.91	32.907	-0.20961	-81.898	31.332	-0.19294	-81.752	31.514	-0.074005	-81.728	31.469	-0.16434	-80.558	32.407	-0.50987	-81.598	32.412	-0.28335	-81.918	31.291	-0.045095
-76.749	39.264	-0.17184	-75.068	39.301	-0.30417	-76.906	39.373	-0.17853				-74.306	39.676	-0.2321	-76.808	39.51	-0.18702	-76.776	38.863	-0.1913	-76.736	38.803	-0.20827			-81.108	31.981	-0.18581	-79.91	32.826	-0.25479	-81.898	31.191	-0.056914	-81.752	31.512	-0.19665	-81.728	31.464	-0.16863	-80.556	32.712	-0.098998	-81.598	32.351	-0.24859	-81.918	31.289	-0.042171
-76.749	39.209	-0.17462	-75.068	39.299	-0.29581	-76.906	39.371	-0.17985				-74.306	39.675	-0.21258	-76.808	39.334	-0.17754	-76.776	38.861	-0.18598	-76.736	38.801	-0.20338			-81.106	32.026	-0.17508	-79.908	32.826	-0.25359	-81.898	31.189	-0.065401	-81.752	31.511	-0.17448	-81.728	31.462	-0.089951	-80.556	32.406	-0.53853	-81.598	32.346	-0.14436	-81.918	31.287	-0.036333
-76.749	38.921	-0.18453	-75.068	39.298	-0.29797	-76.906	39.37	-0.18151							-76.806	39.483	-0.18587	-76.776	38.733	-0.20354	-76.736	38.734	-0.18724			-81.105	32.026	-0.17776	-79.906	32.671	-0.32321	-81.898	31.187	-0.074379	-81.752	31.491	-0.077171	-81.728	31.217	-0.11836	-80.555	32.406	-0.43835	-81.598	32.339	-0.0011101	-81.918	31.286	-0.026402
-76.749	38.919	-0.18897	-75.068	38.669	-0.31808	-76.906	39.368	-0.1795							-76.806	39.338	-0.1766	-76.776	38.631	-0.2	-76.736	38.559	-0.20079			-81.105	31.992	-0.18932	-79.89	32.692	-0.37946	-81.897	31.514	-0.075513	-81.752	31.489	-0.13246	-81.728	31.216	-0.1343	-80.555	32.404	-0.4818	-81.598	32.337	-0.012631	-81.918	31.284	-0.018288
-76.749	37.389	-0.22166	-75.068	38.668	-0.30074	-76.906	39.366	-0.18132							-76.806	39.336	-0.17664	-76.776	37.464	-0.21627	-76.734	39.064	-0.17785			-81.103	32.047	-0.17555	-79.888	32.692	-0.37028	-81.897	31.512	-0.16418	-81.752	31.484	-0.15259	-81.728	31.169	-0.11995	-80.553	32.412	-0.39783	-81.598	32.336	-0.0033153	-81.918	31.281	-0.059504
-76.749	37.388	-0.22176	-75.068	38.666	-0.28328	-76.906	39.364	-0.1825							-76.806	39.334	-0.17705	-76.776	37.463	-0.21725	-76.734	39.058	-0.17923			-81.103	32.032	-0.17724	-79.888	32.691	-0.36737	-81.897	31.491	-0.18468	-81.752	31.482	-0.21645	-81.728	31.167	-0.10568	-80.553	32.406	-0.53483	-81.598	32.331	-0.11917	-81.918	31.272	-0.075067
-76.749	37.386	-0.22392	-75.068	38.664	-0.26546	-76.906	39.361	-0.18424							-76.806	39.324	-0.17933	-76.776	37.344	-0.21789	-76.734	39.056	-0.17786			-81.103	32.021	-0.18024	-79.886	32.694	-0.36781	-81.897	31.489	-0.1946	-81.752	31.481	-0.15925	-81.728	31.162	-0.088816	-80.553	32.404	-0.48256	-81.598	32.329	-0.16533	-81.918	31.252	-0.070662
-76.749	37.261	-0.21385	-75.068	38.663	-0.24696	-76.906	39.359	-0.18495							-76.804	39.54	-0.21695	-76.774	39.52	-0.19006	-76.734	39.054	-0.17961			-81.103	32.019	-0.18006	-79.886	32.692	-0.36432	-81.897	31.487	-0.10559	-81.752	31.476	-0.13859	-81.728	31.161	-0.065589	-80.551	32.744	-0.11582	-81.598	32.327	-0.16759	-81.917	31.571	-0.12698
-76.748	39.47	-0.188	-75.068	38.661	-0.22716	-76.906	39.358	-0.18559							-76.804	39.501	-0.18604	-76.774	39.518	-0.18955	-76.734	39.053	-0.17903			-81.103	32.017	-0.18052	-79.885	32.694	-0.3634	-81.897	31.482	-0.089295	-81.752	31.471	-0.15535	-81.727	31.607	-0.28221	-80.551	32.414	-0.35439	-81.598	32.306	-0.039824	-81.917	31.562	-0.13399
-76.748	39.468	-0.18602	-75.068	38.659	-0.20469	-76.906	39.356	-0.1862							-76.804	39.5	-0.18554	-76.774	38.941	-0.1785	-76.734	39.046	-0.17701			-81.103	32.014	-0.17947	-79.885	32.692	-0.36026	-81.897	31.477	-0.10392	-81.752	31.469	-0.19704	-81.727	31.476	-0.13075	-80.551	32.412	-0.3609	-81.598	32.304	-0.14433	-81.917	31.561	-0.13587
-76.748	39.411	-0.18683	-75.068	38.641	-0.21747	-76.906	39.354	-0.1868							-76.804	39.048	-0.17401	-76.774	38.733	-0.20485	-76.734	39.016	-0.18158			-81.101	32.046	-0.17523	-79.883	33.044	-0.13678	-81.897	31.476	-0.022384	-81.752	31.416	-0.1039	-81.727	31.469	-0.15136	-80.55	32.747	-0.10855	-81.598	32.297	-0.3147	-81.917	31.559	-0.13817
-76.748	39.41	-0.18539	-75.068	38.374	-0.43822	-76.906	39.349	-0.18863							-76.804	38.968	-0.17346	-76.774	38.731	-0.20494	-76.734	39.014	-0.18161			-81.101	32.032	-0.17669	-79.881	33.042	-0.14722	-81.897	31.474	-0.035088	-81.752	31.392	-0.12298	-81.727	31.467	-0.080985	-80.55	32.414	-0.38629	-81.598	32.291	-0.33122	-81.917	31.557	-0.14088
-76.748	39.408	-0.18248	-75.068	38.373	-0.4651	-76.906	39.344	-0.19098							-76.804	38.908	-0.17968	-76.774	38.631	-0.20038	-76.734	39.013	-0.17731			-81.101	32.021	-0.18019	-79.88	32.779	-0.35437	-81.897	31.464	-0.15102	-81.752	31.289	-0.062795	-81.727	31.466	-0.14075	-80.55	32.412	-0.3961	-81.598	32.269	-0.21072	-81.917	31.556	-0.1442
-76.748	39.406	-0.18339	-75.066	39.299	-0.26639	-76.906	39.324	-0.17261							-76.804	38.906	-0.17614	-76.774	38.619	-0.20025	-76.734	39.011	-0.17898			-81.1	32.039	-0.17511	-79.878	32.752	-0.35009	-81.897	31.462	-0.14936	-81.752	31.264	-0.18085	-81.727	31.464	-0.19611	-80.548	32.746	-0.1407	-81.598	32.267	-0.17805	-81.917	31.554	-0.14842
-76.748	39.388	-0.18415	-75.066	39.298	-0.29185	-76.906	39.304	-0.18284							-76.804	38.791	-0.1934	-76.774	37.463	-0.21749	-76.734	39.009	-0.17903			-81.1	32.017	-0.18149	-79.858	32.757	-0.38102	-81.897	31.457	-0.12814	-81.75	31.517	-0.23307	-81.727	31.462	-0.14097	-80.545	32.606	-0.17036	-81.598	32.266	-0.19375	-81.917	31.546	-0.11541
-76.748	39.386	-0.18152	-75.066	39.294	-0.23458	-76.906	39.299	-0.18435							-76.804	37.279	-0.21416	-76.774	37.451	-0.22376	-76.734	39.008	-0.17692			-81.1	32.016	-0.18137	-79.853	32.754	-0.38174	-81.897	31.357	-0.089082	-81.75	31.514	-0.071233	-81.727	31.461	-0.13657	-80.545	32.604	-0.14056	-81.597	32.566	-0.1425	-81.917	31.544	-0.14072
-76.748	39.268	-0.17117	-75.066	38.628	-0.53283	-76.906	39.269	-0.17857							-76.803	39.496	-0.18494	-76.774	37.363	-0.21902	-76.734	38.806	-0.22014			-81.1	31.991	-0.1837	-79.851	32.754	-0.38035	-81.897	31.344	-0.18072	-81.75	31.512	-0.16839	-81.727	31.259	-0.10473	-80.536	32.967	-0.20217	-81.597	32.564	-0.14901	-81.917	31.539	-0.17297
-76.748	39.104	-0.17588	-75.066	38.626	-0.54919	-76.906	39.268	-0.17914							-76.803	39.361	-0.17767	-76.773	39.55	-0.21406	-76.734	38.804	-0.21353			-81.1	31.977	-0.18633	-79.85	32.754	-0.38246	-81.897	31.342	-0.15087	-81.75	31.499	-0.11926	-81.727	31.207	-0.1667	-80.536	32.964	-0.19936	-81.597	32.562	-0.15558	-81.917	31.536	-0.18891
-76.748	37.389	-0.22209	-75.066	38.381	-0.48913	-76.906	39.258	-0.17982							-76.803	39.048	-0.17411	-76.773	39.521	-0.18977	-76.734	38.803	-0.209			-81.098	32.019	-0.18051	-79.841	32.757	-0.3469	-81.897	31.232	-0.046048	-81.75	31.492	-0.10021	-81.727	31.206	-0.13591	-80.535	32.964	-0.19855	-81.597	32.561	-0.1621	-81.917	31.521	-0.075388
-76.748	37.388	-0.22195	-75.064	39.301	-0.27753	-76.906	39.256	-0.17988							-76.803	38.919	-0.18096	-76.773	39.52	-0.18898	-76.734	38.801	-0.20526			-81.098	32.017	-0.17933	-79.84	32.757	-0.38209	-81.897	31.169	-0.025752	-81.75	31.491	-0.062551	-81.727	31.169	-0.1156	-80.533	33.039	-0.15689	-81.597	32.479	-0.11126	-81.917	31.519	-0.12879
-76.748	37.386	-0.2223	-75.064	39.298	-0.27753	-76.906	39.254	-0.18009							-76.803	38.908	-0.18079	-76.773	39.518	-0.1883	-76.734	38.799	-0.20256			-81.098	31.931	-0.1703	-79.838	32.759	-0.37308	-81.895	31.524	-0.16161	-81.75	31.489	-0.17964	-81.727	31.167	-0.10482	-80.533	32.972	-0.19648	-81.597	32.477	-0.12921	-81.917	31.517	-0.21553
-76.748	37.384	-0.22257	-75.064	39.296	-0.24345	-76.906	39.251	-0.18073							-76.803	38.906	-0.17959	-76.773	39.508	-0.18836	-76.734	38.798	-0.21417			-81.096	32.024	-0.1763	-79.838	32.757	-0.37626	-81.895	31.511	-0.10765	-81.75	31.481	-0.15282	-81.727	31.162	-0.11133	-80.533	32.964	-0.19745	-81.597	32.476	-0.13949	-81.917	31.511	-0.14378
-76.748	37.261	-0.21365	-75.064	39.294	-0.24009	-76.906	39.249	-0.18109							-76.803	38.829	-0.19404	-76.773	39.476	-0.1909	-76.734	38.786	-0.19121			-81.096	32.021	-0.18006	-79.836	32.759	-0.38264	-81.895	31.509	-0.07798	-81.75	31.471	-0.15288	-81.727	31.161	-0.10487	-80.523	32.696	-0.095458	-81.597	32.474	-0.14532	-81.917	31.509	-0.17495
-76.748	37.259	-0.21422	-75.064	39.258	-0.28717	-76.906	39.234	-0.18408							-76.803	38.824	-0.19413	-76.773	39.475	-0.19106	-76.734	38.734	-0.18663			-81.096	32.019	-0.17881	-79.826	32.762	-0.33342	-81.895	31.491	-0.15444	-81.75	31.469	-0.1197	-81.727	31.074	-0.032103	-80.516	32.931	-0.18815	-81.597	32.467	-0.1909	-81.917	31.501	-0.01684
-76.746	39.47	-0.18826	-75.064	38.621	-0.49829	-76.906	39.211	-0.18703							-76.803	38.823	-0.19415	-76.773	39.398	-0.18088	-76.734	38.691	-0.20232			-81.096	31.991	-0.18327	-79.81	32.774	-0.4247	-81.895	31.487	-0.15979	-81.75	31.392	-0.10761	-81.727	31.002	-0.013902	-80.513	32.974	-0.19277	-81.597	32.461	-0.28245	-81.917	31.499	-0.016115
-76.746	39.468	-0.18798	-75.064	38.619	-0.48358	-76.906	39.204	-0.1876							-76.801	39.513	-0.18933	-76.773	38.941	-0.17889	-76.734	38.559	-0.20071			-81.096	31.931	-0.16883	-79.786	32.786	-0.3868	-81.895	31.486	-0.085072	-81.75	31.264	-0.21584	-81.725	31.469	-0.13363	-80.513	32.891	-0.19068	-81.597	32.457	-0.35606	-81.917	31.474	-0.16326
-76.746	39.451	-0.18308	-75.064	38.618	-0.31623	-76.906	39.196	-0.18812							-76.801	39.496	-0.18488	-76.773	38.939	-0.18143	-76.734	38.558	-0.20063			-81.095	32.019	-0.17783	-79.78	32.789	-0.3984	-81.895	31.484	-0.088772	-81.75	31.179	-0.092033	-81.725	31.461	-0.21676	-80.511	33.056	-0.1852	-81.597	32.456	-0.40001	-81.917	31.472	-0.16406
-76.746	39.45	-0.18521	-75.064	38.616	-0.28618	-76.906	39.193	-0.18829							-76.801	39.493	-0.18804	-76.773	38.733	-0.20112	-76.734	38.513	-0.20072			-81.095	32.002	-0.18026	-79.771	32.792	-0.47212	-81.895	31.482	-0.12015	-81.748	31.517	-0.24527	-81.725	31.264	-0.18582	-80.511	32.977	-0.19033	-81.597	32.454	-0.40462	-81.917	31.467	-0.12736
-76.746	39.448	-0.18314	-75.064	38.383	-0.42961	-76.906	39.186	-0.1886							-76.801	39.491	-0.18782	-76.773	38.731	-0.20704	-76.734	37.228	-0.21441			-81.095	31.954	-0.18006	-79.766	32.794	-0.38835	-81.895	31.477	-0.075103	-81.748	31.516	-0.043332	-81.725	31.262	-0.13634	-80.511	32.891	-0.19016	-81.597	32.451	-0.38757	-81.917	31.466	-0.16297
-76.746	39.41	-0.18561	-75.063	39.294	-0.24947	-76.906	39.178	-0.18901							-76.801	39.366	-0.18003	-76.773	38.729	-0.20762	-76.733	39.079	-0.18029			-81.093	32.022	-0.17706	-79.761	32.796	-0.42482	-81.895	31.476	-0.049467	-81.748	31.497	-0.1521	-81.725	31.209	-0.12922	-80.503	32.637	-0.21413	-81.597	32.449	-0.41597	-81.917	31.464	-0.18766
-76.746	39.406	-0.18452	-75.063	39.258	-0.30387	-76.906	39.176	-0.18909							-76.801	39.354	-0.17576	-76.773	38.714	-0.20288	-76.733	39.058	-0.17937			-81.093	32.021	-0.1796	-79.741	32.801	-0.41968	-81.895	31.474	-0.035202	-81.748	31.496	-0.14178	-81.725	31.207	-0.12927	-80.501	33.094	-0.15513	-81.597	32.426	-0.31976	-81.917	31.457	-0.0067993
-76.746	39.386	-0.18071	-75.061	39.303	-0.32253	-76.906	39.174	-0.18918							-76.801	39.218	-0.17635	-76.773	38.639	-0.20093	-76.733	39.056	-0.17804			-81.093	32.017	-0.17972	-79.74	32.801	-0.43843	-81.895	31.466	-0.18882	-81.748	31.491	-0.20624	-81.725	31.206	-0.12	-80.498	32.961	-0.19608	-81.597	32.424	-0.26299	-81.917	31.456	-0.067195
-76.746	39.385	-0.18145	-75.061	39.296	-0.26576	-76.904	39.525	-0.23517							-76.801	39.048	-0.17417	-76.773	38.633	-0.2008	-76.733	39.054	-0.17845			-81.093	32.016	-0.17895	-79.73	32.804	-0.34796	-81.895	31.464	-0.14171	-81.748	31.489	-0.12055	-81.725	31.204	-0.0933	-80.496	32.977	-0.14002	-81.597	32.422	-0.24931	-81.917	31.452	-0.024207
-76.746	38.979	-0.17865	-75.061	39.294	-0.25507	-76.904	39.523	-0.23481							-76.801	38.826	-0.19512	-76.773	38.631	-0.20077	-76.733	39.053	-0.17843			-81.091	32.017	-0.17924	-79.725	32.807	-0.4625	-81.895	31.462	-0.12598	-81.748	31.487	-0.20001	-81.725	31.167	-0.099345	-80.496	32.976	-0.16241	-81.597	32.419	-0.31469	-81.917	31.406	-0.023373
-76.746	37.389	-0.22241	-75.061	39.259	-0.31868	-76.904	39.496	-0.22798							-76.801	38.824	-0.1951	-76.773	38.619	-0.2006	-76.733	39.051	-0.17794			-81.091	32.016	-0.17805	-79.723	32.827	-0.41017	-81.895	31.459	-0.13025	-81.748	31.486	-0.11016	-81.725	31.002	-0.0042134	-80.495	32.974	-0.1302	-81.597	32.412	-0.23349	-81.917	31.404	-0.0036374
-76.746	37.246	-0.21554	-75.061	39.258	-0.30307	-76.904	39.49	-0.22407							-76.801	38.823	-0.1951	-76.773	37.463	-0.21774	-76.733	39.049	-0.17978			-81.09	32.016	-0.17852	-79.721	32.827	-0.42184	-81.895	31.457	-0.15533	-81.748	31.481	-0.17391	-81.723	31.604	-0.29275	-80.491	32.901	-0.19906	-81.597	32.346	-0.048964	-81.917	31.382	-0.089603
-76.746	37.243	-0.21518	-75.061	38.599	-0.56046	-76.904	39.481	-0.21032							-76.801	38.819	-0.19508	-76.773	37.461	-0.2187	-76.733	39.048	-0.17631			-81.088	32.011	-0.17819	-79.721	32.826	-0.38976	-81.895	31.456	-0.07228	-81.748	31.479	-0.19719	-81.723	31.517	-0.1561	-80.49	32.954	-0.18105	-81.597	32.324	-0.12597	-81.917	31.362	-0.061611
-76.746	37.241	-0.21442	-75.061	38.596	-0.42527	-76.904	39.446	-0.19024							-76.801	38.789	-0.19429	-76.773	37.453	-0.22315	-76.733	39.044	-0.17812			-81.088	32.007	-0.18234	-79.72	32.827	-0.34927	-81.895	31.444	-0.094922	-81.748	31.474	-0.15861	-81.723	31.514	-0.11413	-80.488	32.959	-0.20397	-81.597	32.322	-0.083805	-81.917	31.361	-0.034086
-76.744	39.47	-0.18734	-75.061	38.594	-0.70382	-76.904	39.445	-0.18242							-76.799	39.545	-0.21759	-76.773	37.451	-0.22384	-76.733	39.014	-0.17932			-81.088	32.006	-0.18488	-79.718	32.829	-0.30927	-81.895	31.346	-0.14127	-81.747	31.491	-0.10589	-81.723	31.461	-0.16729	-80.486	33.094	-0.15244	-81.597	32.299	-0.32145	-81.917	31.327	-0.16997
-76.744	39.468	-0.18654	-75.061	38.593	-0.3295	-76.904	39.441	-0.18954							-76.799	39.518	-0.19136	-76.773	37.391	-0.22283	-76.733	39.013	-0.17864			-81.086	32.091	-0.17843	-79.718	32.827	-0.36988	-81.895	31.344	-0.14465	-81.747	31.489	-0.1247	-81.723	31.287	-0.16932	-80.485	33.096	-0.14761	-81.597	32.266	-0.19211	-81.917	31.326	-0.15861
-76.744	39.465	-0.18808	-75.061	38.394	-0.46831	-76.904	39.44	-0.19265							-76.799	39.51	-0.19494	-76.773	37.364	-0.22092	-76.733	39.011	-0.17777			-81.086	32.037	-0.17054	-79.716	32.829	-0.38225	-81.895	31.342	-0.14962	-81.747	31.487	-0.14111	-81.723	31.286	-0.21354	-80.485	33.002	-0.16944	-81.595	32.566	-0.14766	-81.917	31.324	-0.14037
-76.744	39.463	-0.18763	-75.059	38.599	-0.36408	-76.904	39.436	-0.19546							-76.799	39.501	-0.18675	-76.771	39.52	-0.18783	-76.733	39.009	-0.17863			-81.086	32.034	-0.17433	-79.715	32.831	-0.39256	-81.895	31.172	-0.0074717	-81.747	31.486	-0.21348	-81.723	31.264	-0.15088	-80.485	32.626	-0.24063	-81.595	32.564	-0.15403	-81.917	31.312	-0.10549
-76.744	39.451	-0.18469	-75.059	38.598	-0.4363	-76.904	39.435	-0.19472							-76.799	39.5	-0.18549	-76.771	39.478	-0.19182	-76.733	39.008	-0.17945			-81.086	32.011	-0.17998	-79.713	32.831	-0.41179	-81.893	31.509	-0.038242	-81.747	31.481	-0.1951	-81.723	31.262	-0.13664	-80.483	33.002	-0.1853	-81.595	32.561	-0.16654	-81.917	31.311	-0.12519
-76.744	39.45	-0.1879	-75.059	38.596	-0.48072	-76.904	39.433	-0.19426							-76.799	39.496	-0.18423	-76.771	39.4	-0.1809	-76.733	39.006	-0.17837			-81.086	32.007	-0.18039	-79.711	32.832	-0.40302	-81.893	31.487	-0.091456	-81.747	31.479	-0.20836	-81.723	31.209	-0.13232	-80.483	33.001	-0.1778	-81.595	32.556	-0.17626	-81.917	31.306	-0.0022481
-76.744	39.388	-0.17924	-75.059	38.594	-0.53035	-76.904	39.415	-0.19224							-76.799	39.495	-0.18411	-76.771	37.406	-0.22547	-76.733	38.804	-0.21463			-81.086	32.006	-0.17866	-79.71	32.834	-0.43628	-81.893	31.486	-0.073907	-81.747	31.474	-0.10187	-81.723	31.207	-0.12422	-80.483	32.626	-0.20508	-81.595	32.542	-0.1846	-81.917	31.302	-0.040866
-76.744	39.386	-0.1802	-75.059	38.593	-0.28343	-76.904	39.403	-0.19074							-76.799	39.493	-0.18928	-76.771	37.404	-0.22532	-76.733	38.803	-0.20966			-81.085	32.087	-0.1781	-79.708	32.834	-0.42497	-81.893	31.477	-0.14226	-81.747	31.417	-0.0040427	-81.723	31.206	-0.099591	-80.481	32.977	-0.15629	-81.595	32.479	-0.087172	-81.917	31.301	-0.097969
-76.744	39.385	-0.18117	-75.059	38.591	-0.34401	-76.904	39.401	-0.18697							-76.799	39.491	-0.18218	-76.771	37.383	-0.21969	-76.733	38.801	-0.20319			-81.085	32.067	-0.17239	-79.706	32.836	-0.44034	-81.893	31.476	-0.054596	-81.747	31.412	-0.061965	-81.723	31.204	-0.10171	-80.481	32.976	-0.15469	-81.595	32.477	-0.10533	-81.917	31.296	-0.048438
-76.744	39.383	-0.18015	-75.059	38.399	-0.45496	-76.904	39.398	-0.18458							-76.799	39.321	-0.17243	-76.769	39.556	-0.21598	-76.733	38.799	-0.19946			-81.085	32.016	-0.17732	-79.703	32.839	-0.51199	-81.893	31.459	-0.094358	-81.747	31.292	-0.081859	-81.723	31.167	-0.12589	-80.481	32.926	-0.18013	-81.595	32.476	-0.11836	-81.917	31.294	-0.046898
-76.744	39.381	-0.18195	-75.056	38.556	-0.42446	-76.904	39.396	-0.18607							-76.799	38.828	-0.19733	-76.769	39.52	-0.18801	-76.733	38.798	-0.19845			-81.085	32.011	-0.17774	-79.703	32.837	-0.49641	-81.893	31.457	-0.10436	-81.745	31.497	-0.18039	-81.723	31.024	-0.019301	-80.481	32.637	-0.21879	-81.595	32.474	-0.12214	-81.917	31.292	-0.043903
-76.744	39.211	-0.17531	-75.056	38.554	-0.40787	-76.904	39.383	-0.18566							-76.799	38.826	-0.19686	-76.769	39.478	-0.19205	-76.733	38.786	-0.19056			-81.085	32.009	-0.1804	-79.701	32.849	-0.41152	-81.893	31.411	-0.063569	-81.745	31.487	-0.13799	-81.722	31.606	-0.29132	-80.481	32.636	-0.23176	-81.595	32.472	-0.13184	-81.917	31.291	-0.040159
-76.744	37.328	-0.21581	-75.056	38.553	-0.42343	-76.904	39.375	-0.19091							-76.799	38.824	-0.19658	-76.769	39.47	-0.19407	-76.733	38.736	-0.18521			-81.085	32.006	-0.17982	-79.701	32.847	-0.42031	-81.893	31.409	-0.018708	-81.745	31.486	-0.10891	-81.722	31.604	-0.29455	-80.481	32.626	-0.22886	-81.595	32.459	-0.29921	-81.917	31.287	-0.02411
-76.743	39.47	-0.18908	-75.056	38.551	-0.41095	-76.904	39.373	-0.18308							-76.799	38.818	-0.19622	-76.769	39.455	-0.18532	-76.733	38.558	-0.20101			-81.083	32.089	-0.17869	-79.701	32.846	-0.44033	-81.893	31.347	-0.14986	-81.745	31.484	-0.16374	-81.722	31.601	-0.30097	-80.48	32.977	-0.14156	-81.595	32.457	-0.33033	-81.917	31.286	-0.006237
-76.743	39.468	-0.18783	-75.056	38.549	-0.37688	-76.904	39.37	-0.18062							-76.798	39.516	-0.19591	-76.769	39.453	-0.18485	-76.733	38.556	-0.20085			-81.083	32.044	-0.17455	-79.701	32.844	-0.46512	-81.893	31.346	-0.14479	-81.745	31.482	-0.17115	-81.722	31.517	-0.22857	-80.48	32.682	-0.17198	-81.595	32.456	-0.36149	-81.915	31.571	-0.12803
-76.743	39.451	-0.18569	-75.056	38.411	-0.44841	-76.904	39.368	-0.18076							-76.798	39.501	-0.18712	-76.769	39.435	-0.18279	-76.733	38.513	-0.2005			-81.083	32.017	-0.17978	-79.701	32.842	-0.49246	-81.893	31.342	-0.10195	-81.745	31.481	-0.19136	-81.722	31.516	-0.20163	-80.48	32.681	-0.17621	-81.595	32.454	-0.39619	-81.915	31.569	-0.12916
-76.743	39.45	-0.18435	-75.053	38.503	-0.34201	-76.904	39.366	-0.18082							-76.798	39.496	-0.18297	-76.769	39.4	-0.18113	-76.733	37.371	-0.21918			-81.083	32.014	-0.17832	-79.701	32.841	-0.50477	-81.893	31.341	-0.12173	-81.745	31.477	-0.2082	-81.722	31.514	-0.21579	-80.48	32.626	-0.16604	-81.595	32.451	-0.41268	-81.915	31.564	-0.13337
-76.743	39.386	-0.18124	-75.053	38.501	-0.6314	-76.904	39.364	-0.18202							-76.798	39.495	-0.18485	-76.769	39.398	-0.18332	-76.731	39.058	-0.17796			-81.081	32.089	-0.17818	-79.701	32.839	-0.49359	-81.893	31.241	-0.1159	-81.745	31.476	-0.15808	-81.722	31.459	-0.18135	-80.478	32.806	-0.13723	-81.595	32.449	-0.43588	-81.915	31.562	-0.13501
-76.743	39.385	-0.18133	-75.053	38.499	-0.36559	-76.904	39.363	-0.18304							-76.798	39.493	-0.19088	-76.769	38.948	-0.18062	-76.731	39.056	-0.17715			-81.08	32.281	-0.15222	-79.698	32.852	-0.42571	-81.893	31.174	-0.022346	-81.745	31.367	-0.12377	-81.722	31.287	-0.17893	-80.478	32.746	-0.12189	-81.595	32.427	-0.40473	-81.915	31.561	-0.13687
-76.743	39.364	-0.17894	-75.053	38.498	-0.25439	-76.904	39.359	-0.18469							-76.798	39.491	-0.19426	-76.769	38.734	-0.20437	-76.731	39.054	-0.17844			-81.08	32.219	-0.21404	-79.696	32.852	-0.43572	-81.893	31.167	-0.010792	-81.745	31.366	-0.10528	-81.722	31.286	-0.24978	-80.478	32.744	-0.1222	-81.595	32.426	-0.34008	-81.915	31.559	-0.13911
-76.743	39.174	-0.17615	-75.053	38.496	-0.26027	-76.904	39.358	-0.18539							-76.798	39.488	-0.19258	-76.769	38.726	-0.22118	-76.731	39.051	-0.17933			-81.08	32.217	-0.21381	-79.695	32.931	-0.26946	-81.892	31.571	-0.1426	-81.743	31.496	-0.16696	-81.722	31.257	-0.16413	-80.478	32.742	-0.12198	-81.595	32.424	-0.31556	-81.915	31.557	-0.14179
-76.743	39.113	-0.17819	-75.053	38.494	-0.23046	-76.904	39.356	-0.18606							-76.798	39.321	-0.17232	-76.769	38.703	-0.20308	-76.731	39.049	-0.17847			-81.08	32.016	-0.1801	-79.658	32.874	-0.45209	-81.892	31.527	-0.14277	-81.743	31.494	-0.12349	-81.722	31.251	-0.10784	-80.478	32.682	-0.1766	-81.595	32.347	-0.055136	-81.915	31.549	-0.16676
-76.743	39.111	-0.17931	-75.053	38.493	-0.24609	-76.904	39.354	-0.18671							-76.798	39.183	-0.175	-76.769	37.451	-0.22395	-76.731	39.048	-0.17767			-81.08	31.996	-0.181	-79.656	33.267	-0.2732	-81.892	31.521	-0.21802	-81.743	31.487	-0.14408	-81.722	31.209	-0.13549	-80.478	32.681	-0.18083	-81.595	32.346	-0.10009	-81.915	31.547	-0.16588
-76.743	38.966	-0.1817	-75.053	38.489	-0.23468	-76.904	39.353	-0.18736							-76.798	38.946	-0.17484	-76.769	37.383	-0.21971	-76.731	39.046	-0.17763			-81.078	32.281	-0.10405	-79.655	33.267	-0.24492	-81.892	31.512	-0.20404	-81.743	31.486	-0.073547	-81.722	31.207	-0.14192	-80.478	32.632	-0.21713	-81.595	32.334	-0.11057	-81.915	31.544	-0.16297
-76.743	38.841	-0.19782	-75.051	38.496	-0.28363	-76.904	39.349	-0.1887							-76.798	38.824	-0.20015	-76.768	39.555	-0.21507	-76.731	39.044	-0.17943			-81.078	32.219	-0.22571	-79.653	33.269	-0.23906	-81.892	31.511	-0.19499	-81.743	31.479	-0.19286	-81.722	31.114	-0.043258	-80.478	32.626	-0.18586	-81.595	32.327	-0.12746	-81.915	31.531	-0.12232
-76.743	38.619	-0.19558	-75.051	38.494	-0.26802	-76.904	39.348	-0.18937							-76.798	38.823	-0.19915	-76.768	39.553	-0.21444	-76.731	39.011	-0.18014			-81.078	32.019	-0.17463	-79.653	33.267	-0.24646	-81.892	31.509	-0.0668	-81.743	31.472	-0.093596	-81.72	31.529	-0.21222	-80.476	32.907	-0.1826	-81.595	32.326	-0.14778	-81.915	31.529	-0.1338
-76.743	37.343	-0.21699	-75.051	38.493	-0.26866	-76.904	39.346	-0.19012							-76.798	38.821	-0.19843	-76.768	39.508	-0.18396	-76.731	39.009	-0.17905			-81.078	32.014	-0.17772	-79.653	32.872	-0.4613	-81.892	31.502	-0.19019	-81.743	31.471	-0.17846	-81.72	31.527	-0.24209	-80.476	32.636	-0.1904	-81.595	32.324	-0.12413	-81.915	31.527	-0.090979
-76.743	37.293	-0.21392	-75.051	38.491	-0.29026	-76.904	39.341	-0.19151							-76.798	38.819	-0.198	-76.768	39.475	-0.19522	-76.731	39.008	-0.17834			-81.078	31.916	-0.16709	-79.651	33.269	-0.19373	-81.892	31.494	-0.079177	-81.743	31.469	-0.14822	-81.72	31.509	-0.20113	-80.476	32.632	-0.20283	-81.595	32.322	-0.10219	-81.915	31.516	-0.1805
-76.743	37.291	-0.21381	-75.051	38.489	-0.32749	-76.904	39.339	-0.19059							-76.798	38.798	-0.19627	-76.768	39.473	-0.19641	-76.731	39.006	-0.17838			-81.076	32.281	-0.093006	-79.651	32.871	-0.46879	-81.892	31.489	-0.14307	-81.743	31.367	-0.10432	-81.72	31.287	-0.15057	-80.476	32.629	-0.19116	-81.595	32.266	-0.29523	-81.915	31.501	-0.060655
-76.741	39.47	-0.18919	-75.051	38.488	-0.2426	-76.904	39.338	-0.1887							-76.798	38.796	-0.19616	-76.768	39.47	-0.19499	-76.731	38.804	-0.21767			-81.076	32.216	-0.22215	-79.65	33.274	-0.15559	-81.892	31.487	-0.085251	-81.743	31.364	-0.14067	-81.72	31.286	-0.21516	-80.475	32.744	-0.12474	-81.593	32.566	-0.1526	-81.915	31.496	-0.070918
-76.741	39.453	-0.18599	-75.051	38.438	-0.3028	-76.904	39.334	-0.18445							-76.796	39.495	-0.18686	-76.768	38.734	-0.20103	-76.731	38.803	-0.21328			-81.076	32.029	-0.17229	-79.65	33.272	-0.16711	-81.892	31.464	-0.08459	-81.743	31.197	-0.11238	-81.72	31.279	-0.22069	-80.475	32.742	-0.12482	-81.593	32.564	-0.15879	-81.915	31.479	-0.24828
-76.741	39.45	-0.18716	-75.019	39.421	-0.2604	-76.904	39.329	-0.18296							-76.796	39.493	-0.19331	-76.768	38.718	-0.22829	-76.731	38.801	-0.20725			-81.076	32.006	-0.18229	-79.65	32.869	-0.46531	-81.892	31.457	-0.15733	-81.742	31.494	-0.14123	-81.72	31.272	-0.16101	-80.473	32.796	-0.13165	-81.593	32.562	-0.16484	-81.915	31.476	-0.14423
-76.741	39.446	-0.18677	-75.018	39.421	-0.26595	-76.904	39.316	-0.18099							-76.796	39.488	-0.19218	-76.768	38.703	-0.20431	-76.731	38.798	-0.19334			-81.076	31.994	-0.18035	-79.646	32.871	-0.46359	-81.892	31.456	-0.13097	-81.742	31.492	-0.14217	-81.72	31.216	-0.12837	-80.473	32.791	-0.10807	-81.593	32.561	-0.17039	-81.915	31.474	-0.084239
-76.741	39.386	-0.18061	-75.016	39.423	-0.25057	-76.904	39.308	-0.18168							-76.796	39.486	-0.18708	-76.768	38.618	-0.20167	-76.731	38.786	-0.19198			-81.076	31.992	-0.18461	-79.633	32.887	-0.44483	-81.892	31.452	-0.10602	-81.742	31.472	-0.099748	-81.72	31.206	-0.13471	-80.473	32.779	-0.10554	-81.593	32.556	-0.17665	-81.915	31.472	-0.099112
-76.741	39.385	-0.18145	-75.011	39.279	-0.29836	-76.904	39.269	-0.17576							-76.796	39.364	-0.17965	-76.768	38.616	-0.20163	-76.731	38.556	-0.20171			-81.075	32.287	-0.068797	-79.631	32.889	-0.44495	-81.892	31.451	-0.16861	-81.742	31.464	-0.21777	-81.72	31.204	-0.1135	-80.473	32.742	-0.12678	-81.593	32.479	-0.097683	-81.915	31.471	-0.1337
-76.741	39.383	-0.18078	-75.009	39.281	-0.30345	-76.904	39.251	-0.17963							-76.796	39.248	-0.17447	-76.768	38.603	-0.20142	-76.731	38.554	-0.20141			-81.075	32.091	-0.17888	-79.623	32.892	-0.44236	-81.892	31.412	-0.01249	-81.742	31.462	-0.21111	-81.72	31.202	-0.14726	-80.471	32.791	-0.11308	-81.593	32.477	-0.10759	-81.915	31.469	-0.1638
-76.741	39.103	-0.17707	-75.009	39.279	-0.3005	-76.904	39.218	-0.18485							-76.796	38.823	-0.19738	-76.768	37.408	-0.22549	-76.731	38.513	-0.20022			-81.075	32.037	-0.1736	-79.6	32.901	-0.41464	-81.892	31.411	-0.022232	-81.742	31.367	-0.13738	-81.718	31.529	-0.2551	-80.47	32.927	-0.1791	-81.593	32.476	-0.12516	-81.915	31.467	-0.13496
-76.741	38.619	-0.19228	-75.008	39.283	-0.3	-76.904	39.216	-0.18507							-76.796	38.821	-0.20008	-76.766	39.555	-0.21477	-76.731	37.413	-0.22384			-81.075	32.036	-0.17282	-79.578	32.912	-0.40773	-81.892	31.401	-0.0015513	-81.742	31.364	-0.19166	-81.718	31.527	-0.24164	-80.47	32.791	-0.11595	-81.593	32.474	-0.14194	-81.915	31.466	-0.10175
-76.741	37.343	-0.21646	-75.008	39.281	-0.30423	-76.904	39.204	-0.18637							-76.796	38.819	-0.20117	-76.766	39.475	-0.19419	-76.729	39.076	-0.17974			-81.075	32.012	-0.17892	-79.575	32.929	-0.31463	-81.892	31.376	-0.053537	-81.742	31.362	-0.16644	-81.718	31.526	-0.22669	-80.468	32.924	-0.15518	-81.593	32.472	-0.15124	-81.915	31.464	-0.17206
-76.741	37.314	-0.21484	-75.008	39.279	-0.30164	-76.904	39.203	-0.18653							-76.796	38.798	-0.19755	-76.766	39.473	-0.19522	-76.729	39.058	-0.17685			-81.075	32.011	-0.1831	-79.573	33.364	-0.029842	-81.892	31.372	-0.015704	-81.742	31.194	-0.093705	-81.718	31.511	-0.086544	-80.468	32.791	-0.11796	-81.593	32.459	-0.25452	-81.915	31.462	-0.097002
-76.741	37.293	-0.21416	-75.006	39.281	-0.30139	-76.904	39.201	-0.18668							-76.794	39.5	-0.18522	-76.766	39.471	-0.1954	-76.729	39.056	-0.17777			-81.075	32.004	-0.17939	-79.573	33.362	-0.016999	-81.892	31.352	-0.10256	-81.74	31.529	-0.22002	-81.718	31.509	-0.20871	-80.468	32.781	-0.11191	-81.593	32.457	-0.2759	-81.915	31.461	-0.078737
-76.741	37.291	-0.2142	-75.006	39.279	-0.30439	-76.904	39.199	-0.18683							-76.794	39.496	-0.18171	-76.766	38.816	-0.21213	-76.729	39.053	-0.17833			-81.073	32.297	-0.028123	-79.573	32.932	-0.30828	-81.892	31.326	-0.10717	-81.74	31.527	-0.32609	-81.718	31.352	-0.21275	-80.463	32.782	-0.10798	-81.593	32.456	-0.30234	-81.915	31.459	-0.056591
-76.739	39.478	-0.19406	-75.004	39.281	-0.28854	-76.904	39.198	-0.18697							-76.794	39.495	-0.18682	-76.766	38.729	-0.20224	-76.729	39.051	-0.17915			-81.073	32.281	-0.090673	-79.431	33.526	-0.021073	-81.892	31.244	-0.043943	-81.74	31.409	-0.13028	-81.718	31.351	-0.21232	-80.46	33.002	-0.23095	-81.593	32.454	-0.34904	-81.915	31.457	-0.050867
-76.739	39.466	-0.1864	-75.004	39.279	-0.29945	-76.904	39.196	-0.18711							-76.794	39.493	-0.18961	-76.766	38.716	-0.22733	-76.729	39.049	-0.17563			-81.073	32.012	-0.17899	-79.428	33.014	-0.38778	-81.892	31.234	-0.069058	-81.74	31.407	-0.11984	-81.718	31.286	-0.20308	-80.46	32.766	-0.081472	-81.593	32.451	-0.39601	-81.915	31.456	-0.096507
-76.739	39.465	-0.18835	-75.001	39.745	-0.21526	-76.904	39.186	-0.18777							-76.794	39.356	-0.17603	-76.766	38.686	-0.20284	-76.729	39.048	-0.17596			-81.073	32.011	-0.1774	-79.426	33.526	-0.028618	-81.892	31.192	-0.044951	-81.74	31.306	-0.1576	-81.718	31.284	-0.12751	-80.458	32.999	-0.17525	-81.593	32.449	-0.42173	-81.915	31.454	-0.07944
-76.739	39.45	-0.19036	-74.983	39.361	-0.22693	-76.904	39.176	-0.18832							-76.794	39.018	-0.17233	-76.766	37.404	-0.22476	-76.729	39.046	-0.17768			-81.073	32.002	-0.17862	-79.425	33.526	-0.00028806	-81.892	31.184	-0.0525	-81.74	31.196	-0.10556	-81.718	31.281	-0.10581	-80.456	32.999	-0.21071	-81.593	32.426	-0.362	-81.915	31.451	-0.03007
-76.739	39.386	-0.18052	-74.976	39.344	-0.22917	-76.904	39.174	-0.18842							-76.794	39.016	-0.17231	-76.766	37.403	-0.22451	-76.729	39.014	-0.182			-81.073	31.912	-0.17686	-79.425	33.009	-0.38934	-81.892	31.164	-0.010664	-81.738	31.277	-0.15428	-81.718	31.279	-0.14161	-80.455	32.999	-0.15469	-81.593	32.424	-0.35876	-81.915	31.449	-0.031844
-76.739	39.385	-0.18078	-74.974	39.348	-0.23249	-76.904	39.173	-0.18851							-76.793	39.538	-0.21437	-76.766	37.366	-0.21747	-76.729	39.008	-0.17867			-81.071	32.022	-0.17626	-79.423	33.009	-0.39199	-81.892	31.162	-0.012454	-81.738	31.132	-0.019847	-81.718	31.272	-0.15626	-80.451	33.047	-0.16368	-81.593	32.327	-0.07704	-81.915	31.406	-0.023066
-76.739	39.283	-0.16899	-74.974	39.346	-0.23202	-76.903	39.525	-0.23483							-76.793	39.493	-0.19381	-76.766	37.351	-0.21759	-76.729	39.006	-0.17907			-81.071	32.017	-0.17578	-79.421	33.009	-0.39461	-81.89	31.572	-0.14292	-81.737	31.454	-0.1693	-81.718	31.269	-0.18568	-80.448	32.931	-0.14477	-81.593	32.326	-0.038221	-81.915	31.404	-0.0043893
-76.739	39.264	-0.17025	-74.974	39.344	-0.23172	-76.903	39.523	-0.23445							-76.793	39.214	-0.17824	-76.764	39.518	-0.19384	-76.729	39.001	-0.17965			-81.071	32.011	-0.17714	-79.42	33.009	-0.39718	-81.89	31.571	-0.14359	-81.735	31.549	-0.31388	-81.718	31.251	-0.17425	-80.448	32.566	-0.17299	-81.593	32.324	-0.088261	-81.915	31.389	-0.10648
-76.739	39.006	-0.17755	-74.969	39.348	-0.23873	-76.903	39.521	-0.23405							-76.793	39.213	-0.17673	-76.764	39.488	-0.1866	-76.729	38.804	-0.22144			-81.071	32.009	-0.17718	-79.411	33.009	-0.40792	-81.89	31.521	-0.17769	-81.735	31.487	-0.10176	-81.718	31.206	-0.11789	-80.446	32.931	-0.12747	-81.593	32.316	-0.02488	-81.915	31.384	-0.10491
-76.739	38.906	-0.18245	-74.968	39.349	-0.24127	-76.903	39.478	-0.20955							-76.793	39.018	-0.17268	-76.764	39.475	-0.19345	-76.729	38.803	-0.21747			-81.071	31.934	-0.16333	-79.41	33.009	-0.40964	-81.89	31.514	-0.13469	-81.735	31.456	-0.16124	-81.718	31.204	-0.1308	-80.44	33.079	-0.15155	-81.593	32.314	-0.035146	-81.915	31.382	-0.13374
-76.739	38.839	-0.20768	-74.966	39.324	-0.27692	-76.903	39.433	-0.19364							-76.793	39.014	-0.17248	-76.764	39.473	-0.19454	-76.729	38.801	-0.21402			-81.07	32.056	-0.17548	-79.408	33.009	-0.41116	-81.89	31.494	-0.18048	-81.735	31.431	-0.018427	-81.718	31.202	-0.13667	-80.438	33.081	-0.14229	-81.593	32.266	-0.31449	-81.915	31.381	-0.11144
-76.739	37.251	-0.21472	-74.966	38.946	-0.34493	-76.903	39.431	-0.19324							-76.793	38.946	-0.17422	-76.764	38.716	-0.22112	-76.729	38.798	-0.20263			-81.07	31.927	-0.20364	-79.406	33.009	-0.41253	-81.89	31.489	-0.15034	-81.735	31.389	-0.04293	-81.718	31.149	-0.073836	-80.438	32.924	-0.13807	-81.593	32.176	-0.14008	-81.915	31.372	-0.050831
-76.738	39.481	-0.19136	-74.964	39.326	-0.24244	-76.903	39.403	-0.19454							-76.791	39.54	-0.21419	-76.764	38.713	-0.21678	-76.729	38.691	-0.20003			-81.068	32.066	-0.17886	-79.405	33.009	-0.41383	-81.89	31.487	-0.065832	-81.735	31.387	-0.093862	-81.718	31.021	-0.0038615	-80.436	33.081	-0.14026	-81.592	32.562	-0.1688	-81.915	31.362	-0.071949
-76.738	39.478	-0.1904	-74.963	39.82	-0.20483	-76.903	39.401	-0.20097							-76.791	39.041	-0.17356	-76.764	37.404	-0.22461	-76.729	38.639	-0.17432			-81.068	32.057	-0.17795	-79.368	33.334	-0.12248	-81.89	31.456	-0.039474	-81.735	31.386	-0.12399	-81.718	30.996	-0.010497	-80.436	32.924	-0.14915	-81.592	32.479	-0.05655	-81.915	31.324	-0.10095
-76.738	39.475	-0.18872	-74.963	39.411	-0.30252	-76.903	39.396	-0.19144							-76.791	39.018	-0.17139	-76.764	37.403	-0.22427	-76.729	38.554	-0.2018			-81.068	32.056	-0.17591	-79.366	33.334	-0.13005	-81.89	31.451	-0.12127	-81.735	31.307	-0.12849	-81.718	30.994	-0.013739	-80.436	32.556	-0.13091	-81.592	32.477	-0.094258	-81.915	31.312	-0.083869
-76.738	39.473	-0.18894	-74.963	39.326	-0.26699	-76.903	39.383	-0.18462							-76.791	38.714	-0.19692	-76.764	37.383	-0.2219	-76.729	38.513	-0.19984			-81.068	31.996	-0.18101	-79.365	33.334	-0.13041	-81.89	31.449	-0.1191	-81.735	31.249	-0.14725	-81.717	31.526	-0.18228	-80.43	32.559	-0.21134	-81.592	32.476	-0.12424	-81.915	31.311	-0.11714
-76.738	39.468	-0.18562	-74.961	39.818	-0.20351	-76.903	39.381	-0.18578							-76.791	37.458	-0.21818	-76.764	37.366	-0.21904	-76.729	37.413	-0.22366			-81.068	31.927	-0.2245	-79.365	33.011	-0.46809	-81.89	31.376	-0.050749	-81.735	31.196	-0.12674	-81.717	31.509	-0.18115	-80.426	33.009	-0.12761	-81.592	32.474	-0.15606	-81.915	31.306	-0.048411
-76.738	39.448	-0.18611	-74.961	39.411	-0.28624	-76.903	39.378	-0.18489							-76.789	39.545	-0.21549	-76.764	37.363	-0.21868	-76.729	37.371	-0.2189			-81.068	31.917	-0.17396	-79.363	33.014	-0.47041	-81.89	31.356	-0.081736	-81.735	31.194	-0.12688	-81.717	31.287	-0.09409	-80.426	32.559	-0.26958	-81.592	32.457	-0.21342	-81.915	31.302	-0.056198
-76.738	39.385	-0.18095	-74.959	39.823	-0.20315	-76.903	39.376	-0.19446							-76.789	39.543	-0.21485	-76.764	37.351	-0.21763	-76.728	39.058	-0.18023			-81.066	32.064	-0.17838	-79.353	33.051	-0.42867	-81.89	31.354	-0.06256	-81.733	31.511	-0.10745	-81.717	31.281	-0.12263	-80.415	32.686	-0.16561	-81.592	32.456	-0.22472	-81.915	31.301	-0.10506
-76.738	39.356	-0.17708	-74.959	39.821	-0.20479	-76.903	39.373	-0.18065							-76.789	39.541	-0.21425	-76.764	37.348	-0.2175	-76.728	39.056	-0.17986			-81.066	31.999	-0.17918	-79.338	33.077	-0.42245	-81.89	31.352	-0.15069	-81.733	31.506	-0.12836	-81.717	31.272	-0.13136	-80.401	32.791	-0.089641	-81.592	32.426	-0.35024	-81.915	31.296	-0.059694
-76.738	39.266	-0.16987	-74.959	39.818	-0.2025	-76.903	39.37	-0.18028							-76.789	39.5	-0.18886	-76.764	37.223	-0.21537	-76.728	39.053	-0.178			-81.066	31.994	-0.18239	-79.338	33.076	-0.43251	-81.89	31.324	-0.068791	-81.733	31.491	-0.16697	-81.717	31.271	-0.18686	-80.396	32.817	-0.080221	-81.592	32.424	-0.34676	-81.915	31.294	-0.052993
-76.738	39.133	-0.17704	-74.958	39.823	-0.20311	-76.903	39.368	-0.18116							-76.789	39.493	-0.19352	-76.763	39.518	-0.19061	-76.728	39.051	-0.1789			-81.066	31.932	-0.18861	-79.338	33.074	-0.41797	-81.89	31.234	-0.050923	-81.732	31.512	-0.23587	-81.717	31.269	-0.17836	-80.395	32.817	-0.10087	-81.592	32.422	-0.33429	-81.915	31.292	-0.047371
-76.738	38.931	-0.18602	-74.958	39.821	-0.20451	-76.903	39.366	-0.18108							-76.789	39.483	-0.18981	-76.763	39.478	-0.19398	-76.728	39.049	-0.17922			-81.065	32.217	-0.1745	-79.338	33.072	-0.40374	-81.89	31.186	-0.042799	-81.732	31.511	-0.15356	-81.717	31.251	-0.14477	-80.395	32.816	-0.10725	-81.592	32.394	-0.32708	-81.915	31.291	-0.042311
-76.738	37.299	-0.21387	-74.958	39.818	-0.20347	-76.903	39.364	-0.18179							-76.789	39.331	-0.17649	-76.763	39.471	-0.19349	-76.728	39.048	-0.17771			-81.065	32.069	-0.18255	-79.338	33.071	-0.41027	-81.89	31.184	-0.040311	-81.732	31.506	-0.038729	-81.717	31.249	-0.17306	-80.393	32.821	-0.017706	-81.592	32.377	-0.27775	-81.913	31.571	-0.12908
[truncated: 301,213+ more rows]

## Sheet: fig5
Low Elevation Wetlands						High Elevation Wetlands
[truncated: 805,889+ more rows]

[truncated: 1 more sheets: Table1]
